# Supplementary material for: Chronic corticosterone exposure causes anxiety- and depression-related behaviors with altered gut microbial and brain metabolomic profiles in adult male C57BL/6J mice
Source: Mol Brain. 2024 Nov 7;17:79. doi: 10.1186/s13041-024-01146-x (PMC11545877; doi:10.1186/s13041-024-01146-x)
Supplement: Supplementary file 1 — Additional file 1: Supplementary Table 1. A battery of behavioral tests in mice chronically treated with corticosterone. Supplementary Table 2. The weight of brain tissue used for metabolomic analysis. Supplementary Table 3. The Q1 or Q3 pre bias voltages, collision energies and mass transitions used in metabolomic analysis. Supplementary Table 4. Statistical analysis of behavioral data in mice chronically treated with corticosterone. Supplementary Table 5. Relative abundance of the intestinal microbiota at the phylum level in mice chronically treated with corticosterone. Supplementary Table 6. Relative abundance of the intestinal microbiota at the genus level in mice chronically treated with corticosterone. Supplementary Table 7. Neurotransmitters and their metabolites in the plasma and brain of mice chronically treated with corticosterone. Supplementary Table 8. Brain and plasma metabolites in mice chronically treated with corticosterone [file 13041_2024_1146_MOESM1_ESM.xlsx]

## Sheet: Table S1
Supplementary Table 1. A battery of behavioral tests in mice chronically treated with corticosterone.
Cohort 1		Group
Order	Test	Vehicle	Corticosterone	Treatment period	Figure
1	General health and neurological screen	14–15 wk, n = 20	14–15 wk, n = 20	4 wk	Figure 1a–d
2	Light/dark transition test	15 wk, n = 20	15 wk, n = 20	4 wk	Figure 2a–d
3	Open field test	15 wk, n = 20	15 wk, n = 20	4 wk	Figure 2e–h
4	Elevated plus maze test	15 wk, n = 20 (*1)	15 wk, n = 20	4–5 wk	Figure 2i–l
5	Hot plate test	16 wk, n = 20	16 wk, n = 20	5 wk	Figure 1e
6	Social interaction test	16 wk, n = 10 pairs	16 wk, n = 10 pairs	5 wk	Figure 3a–e
7	Rotarod test	16 wk, n = 20	16 wk, n = 20	5 wk	Figure 1f
8	Three-chamber social approach test	16–17 wk, n = 20	16–17 wk, n = 19	5–6 wk	Figure 3f–i
9	Startle response/prepulse inhibition test	17 wk, n = 20	17 wk, n = 18	6 wk	Figure 1g,h
10	Porsolt forced swim test	17 wk, n = 20	17 wk, n = 18	6 wk	Figure 2m–p
11	T-maze spontaneous alternation test	18–19 wk, n = 19 (*2)	18–19 wk, n = 17	7–8 wk	Figure 4a–c
12	Tail suspension test	20 wk, n = 20	20 wk, n = 15	9 wk	Figure 2q
13	Fear conditioning test (Days 1 and 2)	20–21 wk, n = 20	20–21 wk, n = 12	10 wk	Figure 4d–h
14	1% sucrose preference test	22 wk, n = 20	22 wk, n = 14	11 wk	Figure 2r,s
15	Home-cage social interaction test	23–24 wk, n = 10 pairs	23–24 wk, n = 5 pairs	12–13 wk	Figure 3j–m
16	Fear conditioning test (Day 29, Remote memory test)	24 wk, n = 20	24 wk, n = 12	14 wk	Figure 5d–e
Cohort 2
1	Barnes maze test (acquisition session)	24 wk, n = 10	24 wk, n = 5	4 wk at the beginning of test	Figure 5a–d
	Barnes maze test (probe test 1, 1 day after acquisition)	24 wk, n = 10	24 wk, n = 5		Figure 5e–g
	Barnes maze test (probe test 2, 28 days after acquisition)	24 wk, n = 10	24 wk, n = 5		Figure 5h–j
	wk, week of age; n, number of aniamls, at each test.
	Time period (wk) from the start of treatment is indicated in each test.
	*1, one Veh-treated mouse was excluded from the analysis, because the mouse fell off the apparatus during the test.
	*2, one Veh-treated mouse was excluded from the analysis, because the mouse performed only one out of 10 trials during the third session (a cut-off time of the test session was 50 min).

## Sheet: Table S2
Supplementary Table 2. The weight of brain tissue used for metabolomic analysis.
Mouse_ID	PFC (mg)	Hb/PVT (mg)	DG (mg)	CA (mg)	Hypothalamus (mg)
Veh1	67	56	52	74	66
Veh2	74	69	69	80	70
Veh3	69	66	72	81	70
Veh4	66	60	66	77	74
Veh5	77	65	64	85	79
Veh6	77	69	81	79	78
Veh7	64	62	57	75	67
Veh8	67	59	67	74	81
CORT1	74	63	68	79	70
CORT2	85	65	71	86	72
CORT3	69	68	67	77	65
CORT4	68	63	59	74	74
CORT5	65	60	63	78	73
CORT6	66	63	68	76	56
CORT7	59	55	48	47	44
Mean
Veh	70.125	63.25	66	78.125	73.125
CORT	69.4286	62.4286	63.4286	73.8571	64.8571
SD
Veh	5.13914	4.77344	8.88015	3.87068	5.71808
CORT	8.22308	4.07665	7.84978	12.4288	11.112
SEM
Veh	1.81696	1.68767	3.13961	1.36849	2.02165
CORT	3.10803	1.54083	2.96694	4.69766	4.19994
t test
p value	0.844849	0.727964	0.565266	0.371493	0.0872245

## Sheet: Table S3
Supplementary Table 3. The Q1 or Q3 pre bias voltages, collision energies and mass transitions used in metabolomic analysis.
Compound	ESI mode	mass transitions m/z	Q1 Pre Bias (V)	Collision Energy (eV)	Q3 Pre Bias (V)
Cystine	positive	241.0000>151.9500	-19	-14	-17
Asparagine	positive	133.1000>87.1500	-20	-12	-18
Aspartic acid	positive	134.0000>74.0500	-30	-15	-14
Serine	positive	105.9000>60.1000	-25	-12	-11
Alanine	positive	89.9000>44.1000	-22	-12	-18
4-Hydroxyproline	positive	132.1000>86.0500	-10	-15	-18
Cystathionine	positive	223.0000>88.0500	-17	-27	-18
Glycine	positive	75.9000>30.1500	-17	-11	-30
Citicoline	positive	489.1000>184.1000	-20	-43	-20
Glutamine	positive	147.1000>84.1500	-11	-18	-17
Threonine	positive	120.1000>74.1500	-27	-13	-14
Dimethylglycine	positive	104.1000>58.0500	-12	-16	-11
Methionine sulfoxide	positive	166.0000>74.1000	-12	-14	-15
Glutamic acid	positive	147.9000>84.1000	-11	-17	-17
Cytidine monophosphate	positive	324.0000>112.0500	-26	-14	-23
Citrulline	positive	176.1000>70.0500	-12	-25	-14
Guanosine monophosphate	positive	364.0000>152.0500	-30	-17	-17
Proline	positive	116.1000>70.1500	-30	-18	-14
Ornitine	positive	133.1000>70.1000	-10	-18	-14
2-Aminobutyric acid	positive	104.1000>58.0500	-26	-12	-11
Lysine	positive	147.1000>84.1000	-11	-18	-18
Histidine	positive	155.9000>110.1000	-18	-15	-23
Adenosine monophosphate	positive	348.0000>136.0500	-13	-20	-28
Uracil	positive	113.0000>70.0000	-20	-17	-13
Argininosuccinic acid	positive	291.0000>70.1000	-24	-35	-14
Thymidine monophosphate	positive	322.9000>81.1000	-25	-22	-16
Homocysteine	positive	136.0000>90.1000	-10	-13	-18
Arginine	positive	175.1000>70.1000	-13	-23	-13
Creatine	positive	132.1000>44.0500	-11	-22	-18
4-Aminobutyric acid	positive	104.1000>87.0500	-28	-14	-17
Cysteamine	positive	78.1000>61.0500	-19	-13	-25
Cytosine	positive	112.0000>95.1000	-30	-23	-20
Nicotinic acid	positive	124.0500>80.0500	-17	-22	-15
Hypoxanthine	positive	137.0000>55.0500	-10	-32	-22
Homocystine	positive	269.0000>136.0500	-21	-11	-15
Choline	positive	104.1000>60.0500	-27	-22	-11
Uridine	positive	245.0000>113.0500	-19	-10	-23
5-Glutamylcysteine	positive	251.1000>84.1000	-19	-26	-17
Glutathione	positive	308.0000>179.1000	-25	-13	-13
Valine	positive	118.1000>72.1500	-27	-13	-15
Creatinine	positive	114.1000>44.0500	-10	-19	-18
Norepinephrine	positive	170.1000>152.1500	-14	-10	-17
Carnitine	positive	162.1000>103.0500	-13	-18	-22
Methionine	positive	149.9000>56.1000	-11	-18	-11
Niacinamide	positive	123.1000>80.0500	-10	-23	-16
Ophthalmic acid	positive	290.1000>58.1000	-24	-23	-23
Guanosine 3',5'-cyclic monophosphate	positive	346.0000>152.0500	-28	-22	-17
Histamine	positive	112.1000>95.0500	-30	-17	-20
Thymidine	positive	243.1000>127.1000	-18	-12	-14
Adenosine 3',5'-cyclic monophosphate	positive	330.0000>136.0500	-26	-26	-30
Adenylsuccinic acid	positive	464.1000>252.1000	-18	-21	-18
Guanosine	positive	284.0000>152.0000	-22	-12	-17
Inosine	positive	269.1000>137.0500	-23	-10	-15
FAD	positive	786.1500>136.1000	-32	-47	-28
Pantothenic acid	positive	220.1000>90.1500	-18	-15	-18
Dopa	positive	198.1000>152.1000	-30	-14	-11
Cytidine	positive	244.1000>112.0500	-19	-13	-23
Adenine	positive	136.0000>119.0500	-10	-26	-23
Tyrosine	positive	182.1000>136.1000	-14	-15	-27
Adenosine	positive	268.1000>136.0500	-21	-18	-15
Symmetric dimethylarginine	positive	203.1000>172.0000	-17	-16	-13
S-Adenosylmethionine	positive	399.1000>250.0500	-15	-16	-18
Epinephrine	positive	184.1000>166.1000	-15	-12	-19
Asymmetric dimethylarginine	positive	203.1000>46.1000	-17	-17	-19
Isoleucine	positive	132.1000>86.2000	-30	-12	-17
Leucine	positive	132.1000>86.0500	-30	-12	-17
Phenylalanine	positive	166.1000>120.1000	-12	-15	-24
Dopamine	positive	154.1000>91.0500	-13	-27	-19
S-Adenosylhomocysteine	positive	385.1000>134.0000	-15	-21	-15
Kynurenine	positive	209.1000>192.0500	-18	-11	-22
Acetylcarnitine	positive	204.1000>85.0500	-16	-22	-18
Acetylcholine	positive	147.1000>87.0500	-12	-16	-17
Tryptophan	positive	205.1000>188.1500	-16	-12	-23
Serotonin	positive	177.1000>160.1000	-15	-13	-18
5-Hydroxyindol-3-acetic acid	positive	192.0000>146.0500	-12	-15	-15
3-Methoxytyramine	positive	168.0000>91.1000	-10	-23	-22
4-Hydroxy-3-methoxyphenylglycol	positive	185.0000>85.0000	-16	-19	-15
Normetanephrine	positive	184.0000>166.1000	-11	-10	-17
β-Hydroxybutyric acid	positive	105.0000>64.0000	-13	-8	-20
Allantoin	negative	157.0000>97.1000	18	15	18
Malic acid	negative	133.1000>114.9500	18	17	24
Isocitric acid	negative	191.2000>111.1000	12	15	20
Pyruvic acid	negative	86.9000>87.0500	12	7	16
Lactic acid	negative	89.3000>89.0500	10	7	17
Citric acid	negative	191.2000>111.1000	12	13	21
Aconitic acid	negative	172.9000>85.0500	14	14	16
Succinic acid	negative	117.3000>73.0000	13	13	28
Xanthine	negative	151.0000>108.0000	17	20	20
Fumaric acid	negative	115.0000>71.1000	12	11	12
FMN	negative	455.0000>97.0000	24	28	18
Oxidized glutathione	negative	611.1000>306.0000	24	24	20
Homovanillic acid	negative	181.0000>92.9500	17	18	13
3,4-Dihydroxyphenylacetic acid	negative	167.0000>123.0500	16	12	11
2-Morpholinoethanesulfonic acid	negative	194.0000>80.1500	13	26	15

## Sheet: Table S4
Supplementary Table 4. Statistical analysis of behavioral data in mice chronically treated with corticosterone.
Test	Measure	Figure		t-test		ANOVA
						Treatment		Trial/Time/Block		Treatment × Trial/Time/Block
Physical characteristics	Body weight (g)	Figure 1a		t38 = 4.44, p < 0.0001
	Body temperature (ºC)	Figure 1b		t38 = 2.39, p = 0.0218
	Grip strength (N)	Figure 1c		t38 = 1.44, p = 0.1594
	Wire hang latency (sec)	Figure 1d		t38 = 0.62, p = 0.5394
Hot plate test	Hot plate latency (sec)	Figure 1e		t38 = 0.66, p = 0.5160
Rotarod test	Rotarod latency (sec)	Figure 1f				F1,38 = 34.66, p < 0.0001		F5,190 = 9.69, p < 0.0001		F5,190 = 1.36, p = 0.2411
Open field test	Distance traveled (cm)	Figure 2e				F1,38 = 11.20, p = 0.0019		F23,874 = 25.57, p < 0.0001		F23,874 = 1.76, p = 0.0149
	Vertical activity	Figure 2f				F1,38 = 5.19, p = 0.0284		F23,874 = 15.21, p < 0.0001		F23,874 = 2.51, p = 0.0001
	Center time (sec)	Figure 2g				F1,38 = 25.27, p < 0.0001		F23,874 = 5.48, p < 0.0001		F23,874 = 3.36, p < 0.0001
	Stereotypic counts	Figure 2h				F1,38 = 35.53, p < 0.0001		F23,874 = 23.03, p < 0.0001		F23,874 = 0.86, p = 0.6521
Light/dark transition test	Distance traveled (cm) in dark chamber	Figure 2a		t38 = 2.01, p = 0.0515
	Distance traveled (cm) in light chamber	Figure 2a		t38 = 1.21, p = 0.2354
	Time spent in light chamber (sec)	Figure 2b		t38 = 0.21, p = 0.8319
	Number of transitions	Figure 2c		t38 = 2.03, p = 0.0497
	Latency to light chamber (sec)	Figure 2d		t38 = 0.37, p = 0.7147
Elevated plus maze test	Distance traveled (cm)	Figure 2i		t37 = 4.05, p = 0.0003
	Number of entries	Figure 2j		t37 = 4.56, p < 0.0001
	Entries into open arms (%)	Figure 2k		t37 = 2.67, p = 0.0112
	Time on open arms (%)	Figure 2l		t37 = 3.70, p = 0.0007
Social interaction test	Number of contacts	Figure 3a		t18 = 2.10, p = 0.0504
	Total duration of contacts (sec)	Figure 3b		t18 = 0.06, p = 0.9542
	Total duration of active contacts (sec)	Figure 3c		t18 = 2.70, p = 0.0146
	Mean duration of contact (sec)	Figure 3d		t18 = 2.58, p = 0.0189
	Distance traveled (cm)	Figure 3e		t18 = 4.32, p = 0.0004
Three-chamber social approach test (Sociability test)	Time spent in chamber (sec) (empty vs. stranger 1) in Veh group	Figure 3f		t19 = 4.91, p < 0.0001
	Time spent in chamber (sec) (empty vs. stranger 1) in CORT group	Figure 3f		t18 = 2.91, p = 0.0094
	Time spent around cage (sec) (empty vs. stranger 1) in Veh group	Figure 3g		t19 = 4.78, p = 0.0001
	Time spent around cage (sec) (empty vs. stranger 1) in CORT group	Figure 3g		t18 = 3.04, p = 0.0071
Three-chamber social approach test (Social novelty preference test)	Time spent in chamber (sec) (Stranger 1 vs. stranger 2) in Veh group	Figure 3h		t19 = 2.07, p = 0.0522 (Stranger 1 vs. stranger 2)
	Time spent in chamber (sec) (Stranger 1 vs. stranger 2) in CORT group	Figure 3h		t18 = 1.68, p = 0.1097 (Stranger 1 vs. stranger 2)
	Time spent around cage (sec) (Stranger 1 vs. stranger 2) in Veh group	Figure 3i		t19 = 1.50, p = 0.1511 (Stranger 1 vs. stranger 2)
	Time spent around cage (sec) (Stranger 1 vs. stranger 2) in CORT group	Figure 3i		t18 = 1.28, p = 0.2152 (Stranger 1 vs. stranger 2)
Startle response test	Startle response (110 dB)	Figure 1g		t36 = 4.74, p < 0.0001
	Startle response (120 dB)	Figure 1g		t36 = 3.89, p = 0.0004
Prepulse inhibition test	PPI (74-110 dB)	Figure 1h		t36 = 0.03, p = 0.9770
	PPI (78-110 dB)	Figure 1h		t36 = 1.35, p = 0.1855
	PPI (74-120 dB)	Figure 1h		t36 = 2.18, p = 0.0361
	PPI (78-120 dB)	Figure 1h		t36 = 1.46, p = 0.1534
Porsolt forced swim test	Immobility (%) on Day 1	Figure 2m				F1,36 = 0.05, p = 0.8186		F9,324 = 97.26, p < 0.0001		F9,324 = 3.09, p = 0.0014
	Immobility (%) on Day 2	Figure 2n				F1,36 = 0.39, p = 0.5372		F9,324 = 16.75, p < 0.0001		F9,324 = 2.49, p = 0.0093
	Distance traveled (cm) on Day 1	Figure 2o				F1,36 = 4.82, p = 0.0346		F9,324 = 200.10, p < 0.0001		F9,324 = 13.06, p < 0.0001
	Distance traveled (cm) on Day 2	Figure 2p				F1,36 = 2.90, p = 0.0973		F9,324 = 43.13, p < 0.0001		F9,324 = 12.27, p < 0.0001
Tail suspension test	Immobility (%)	Figure 2q				F1,33 = 24.08, p < 0.0001		F9,297 = 29.64, p < 0.0001		F9,297 = 2.08, p = 0.0309
T-maze spontaneous alternation test	Correct responses (%)	Figure 4a				F1,34 = 4.26, p = 0.0466		F2,68 = 0.40, p = 0.6695		F2,68 = 0.06, p = 0.9453
	Latency to complete a session (sec)	Figure 4b				F1,34 = 18.29, p = 0.0001		F2,68 = 2.38, p = 0.1007		F2,68 = 2.52, p = 0.0877
	Distance traveled to complete a session (cm)	Figure 4c				F1,34 = 0.23, p = 0.6370		F2,68 = 9.61, p = 0.0002		F2,68 = 2.79, p = 0.0683
Fear conditioning test (Conditioning)	Freezing (%)	Figure 4d				F1,30 = 13.64, p = 0.0009		F7,210 = 46.50, p < 0.0001		F7,210 = 4.36, p = 0.0002
Fear conditioning test (Context test 1 day after conditioning)	Freezing (%)	Figure 4e				F1,30 = 1.00, p = 0.3251		F4,120 = 12.28, p < 0.0001		F4,120 = 2.83, p = 0.0276
Fear conditioning test (Cued test 1 day after conditioning (pre-CS))	Freezing (%)	Figure 4f				F1,30 = 12.63, p = 0.0013		F2,60 = 16.23, p < 0.0001		F2,60 = 2.34, p = 0.1053
Fear conditioning test (Cued test 1 day after conditioning (CS))	Freezing (%)	Figure 4f				F1,30 = 5.59, p = 0.0247		F2,60 = 18.33, p < 0.0001		F2,60 = 0.24, p = 0.7865
Fear conditioning test (Context test 28 days after conditioning)	Freezing (%)	Figure 4g				F1,30 = 7.35, p = 0.0110		F4,120 = 10.68, p < 0.0001		F4,120 = 1.07, p = 0.3725
Fear conditioning test (Cued test 28 days after conditioning (pre-CS))	Freezing (%)	Figure 4h				F1,30 = 3.16, p = 0.0855		F2,60 = 31.65, p < 0.0001		F2,60 = 2.27, p = 0.1124
Fear conditioning test (Cued test 28 days after conditioning (CS))	Freezing (%)	Figure 4h				F1,30 = 0.18, p = 0.6749		F2,60 = 16.56, p < 0.0001		F2,60 = 0.54, p = 0.5847
Fear conditioning test (Conditioning)	Distance traveled (cm)	Supplementary Figure 2a				F1,30 = 13.06, p = 0.0011		F7,210 = 113.02, p < 0.0001		F7,210 = 1.82, p = 0.0845
Fear conditioning test (Context test 1 day after conditioning)	Distance traveled (cm)	Supplementary Figure 2b				F1,30 = 5.75, p = 0.0229		F4,120 = 13.03, p < 0.0001		F4,120 = 5.07, p = 0.0008
Fear conditioning test (Cued test 1 day after conditioning (pre-CS))	Distance traveled (cm)	Supplementary Figure 2c				F1,30 = 11.64, p = 0.0019		F2,60 = 124.58, p < 0.0001		F2,60 = 3.11, p = 0.0518
Fear conditioning test (Cued test 1 day after conditioning (CS))	Distance traveled (cm)	Supplementary Figure 2c				F1,30 = 4.29, p = 0.0470		F2,60 = 9.58, p = 0.0002		F2,60 = 0.11, p = 0.8966
Fear conditioning test (Context test 28 days after conditioning)	Distance traveled (cm)	Supplementary Figure 2d				F1,30 = 9.05, p = 0.0053		F4,120 = 11.89, p < 0.0001		F4,120 = 1.39, p = 0.2401
Fear conditioning test (Cued test 28 days after conditioning (pre-CS))	Distance traveled (cm)	Supplementary Figure 2e				F1,30 = 0.70, p = 0.4084		F2,60 = 40.29, p < 0.0001		F2,60 = 0.23, p = 0.7960
Fear conditioning test (Cued test 28 days after conditioning (CS))	Distance traveled (cm)	Supplementary Figure 2e				F1,30 = 0.05, p = 0.8197		F2,60 = 11.13, p < 0.0001		F2,60 = 1.26, p = 0.2919
Fear conditioning test (footshock 1)	Distance traveled (cm) during the 2-sec period of footshock	Supplementary Figure 2f				F1,30 = 5.42, p = 0.0268		F7,210 = 13.99, p < 0.0001		F7,210 = 1.68, p = 0.1141
Fear conditioning test (footshock 2)	Distance traveled (cm) during the 2-sec period of footshock	Supplementary Figure 2g				F1,30 = 3.48, p = 0.0719		F7,210 = 15.50, p < 0.0001		F7,210 = 1.96, p = 0.0614
Fear conditioning test (footshock 3)	Distance traveled (cm) during the 2-sec period of footshock	Supplementary Figure 2h				F1,30 = 8.70, p = 0.0061		F7,210 = 17.56, p < 0.0001		F7,210 = 3.33, p = 0.0022
Sucrose preference test	Water intake (g)	Figure 2r		t32 = 1.92, p = 0.0644
	1% sucrose intake (g)	Figure 2r		t32 = 2.63, p = 0.0132
	1% sucrose preference (%)	Figure 2s		t32 = 0.34, p = 0.7361
Home-cage social interaction test	Number of particles	Figure 3j				F1,13 = 7.56, p = 0.0166		F167,2171 = 7.55, p < 0.0001		F167,2171 = 1.94, p < 0.0001
	Number of particles averaged over the last three days	Figure 3k				F1,13 = 9.17, p = 0.0097		F23,299 = 18.18, p < 0.0001		F23,299 = 2.51, p = 0.0002
	Activity level (A.U., × 10^5)	Figure 3l				F1,13 = 15.63, p = 0.0017		F167,2171 = 16.20, p < 0.0001		F167,2171 = 3.15, p < 0.0001
	Activity level (A.U., × 10^5) averaged over the last three days	Figure 3m				F1,13 = 11.94, p = 0.0043		F23,299 = 26.71, p < 0.0001		F23,299 = 4.37, p < 0.0001
Barnes maze test	Latency to reach target hole (sec)	Figure 5a				F1,17 = 0.32, p = 0.5781		F8,136 = 11.60, p < 0.0001		F8,136 = 0.31, p = 0.9608
Barnes maze test	Distance traveled to reach target hole (cm)	Figure 5b				F1,17 = 0.03, p = 0.8582		F8,136 = 8.30, p < 0.0001		F8,136 = 0.81, p = 0.5931
Barnes maze test	Number of errors to reach target hole	Figure 5c				F1,17 = 0.03, p = 0.8717		F8,136 = 4.50, p < 0.0001		F8,136 = 0.88, p = 0.5356
Barnes maze test	Number of omissions	Figure 5d				F1,17 = 0.07, p = 0.7953		F8,136 = 1.72, p = 0.0986		F8,136 = 2.18, p = 0.0331
Barnes maze test (probe test 1, 1 day after the last trainning session)	Time spent around target hole (sec)	Figure 5e		t17 = 0.82, p = 0.4230
Barnes maze test (probe test 1, 1 day after the last trainning session)	Target hole vs. adjacent hole in Veh-treated mice	Figure 5f		t13 = 5.85, p < 0.0001
Barnes maze test (probe test 1, 1 day after the last trainning session)	Target hole vs. adjacent hole in CORT-treated mice	Figure 5f		t4 = 1.50, p = 0.2090
Barnes maze test (probe test 1, 1 day after the last trainning session)	Target hole vs. non-target hole in Veh-treated mice	Figure 5g		t13 = 6.67, p < 0.0001
Barnes maze test (probe test 1, 1 day after the last trainning session)	Target hole vs. non-target hole in CORT-treated mice	Figure 5g		t4 = 2.23, p = 0.0891
Barnes maze test (probe test 2, 28 days after the last trainning session)	Time spent around target hole (sec)	Figure 5h		t17 = 2.01, p = 0.0601
Barnes maze test (probe test 2, 28 days after the last trainning session)	Target hole vs. adjacent hole in Veh-treated mice	Figure 5i		t13 = 2.42, p < 0.0307
Barnes maze test (probe test 2, 28 days after the last trainning session)	Target hole vs. adjacent hole in CORT-treated mice	Figure 5i		t4 = 1.92, p = 0.1275
Barnes maze test (probe test 2, 28 days after the last trainning session)	Target hole vs. non-target hole in Veh-treated mice	Figure 5j		t13 = 4.00, p = 0.0015
Barnes maze test (probe test 2, 28 days after the last trainning session)	Target hole vs. non-target hole in CORT-treated mice	Figure 5j		t4 = 3.00, p = 0.0398

## Sheet: Table S5
Supplementary Table 5. Relative abundance of intestinal microbiota at the phylum level in mice chronically treated with corticosterone.
Phylum	Veh (n =8)						CORT (n = 8)						Mann-Whitney U test
	Mean	SEM	Q1	Q2	Q3		Mean	SEM	Q1	Q2	Q3		Z value	p value
Actinobacteria	2.3284	0.4941	1.1234	2.2903	3.5774		9.8999	1.4244	6.0879	9.9356	13.7985		3.2557	0.0011
Bacteroidetes	31.485	1.67	27.3359	31.5574	35.9733		26.4216	2.1171	23.242	25.1062	28.8487		1.7854	0.0742
Candidatus Saccharibacteria	0.0005	0.0005	0	0	0		0.026	0.013	0.0014	0.011	0.0454		2.6617	0.0078
Cyanobacteria/Chloroplast	0.0018	0.0009	0	0	0.0049		0.0014	0.0009	0	0	0.0038		0.3831	0.7017
Deferribacteres	0.0613	0.0262	0	0.0268	0.1326		0.0053	0.0015	0.001	0.0052	0.0088		1.1726	0.241
Firmicutes	61.9277	2.317	57.0941	59.7868	68.2396		60.3314	1.4287	57.4849	60.7741	63.9059		0.4201	0.6744
Fusobacteria	0.0013	0.0008	0	0	0.0033		0.0029	0.0013	0	0.0019	0.0047		0.8447	0.3983
Proteobacteria	0.3936	0.0696	0.2162	0.4309	0.5868		1.343	1.172	0.1087	0.2017	0.2835		1.4703	0.1415
SR1	0.0007	0.0007	0	0	0		0.0005	0.0005	0	0	0		0.0913	0.9273
Tenericutes	0.0707	0.0279	0.0183	0.0456	0.0911		0.0204	0.0073	0.0019	0.0166	0.0389		1.8918	0.0585
Verrucomicrobia	2.6762	0.7879	0.6852	2.3546	4.4191		0.9887	0.4422	0.1139	0.4644	1.8988		1.3653	0.1722
Rejected hit	1.0529	0.0926	0.8388	1.1217	1.2463		0.9589	0.0691	0.7925	0.8752	1.1623		0.7351	0.4622

## Sheet: Table S6
Supplementary Table 6. Relative abundance of intestinal microbiota at the genus level in mice chronically treated with corticosterone.
Domain	Phylum	Class	Order	Family	Genus	Veh (n =8)						CORT (n = 8)						Mann-Whitney U test
						Mean	SEM	Q1	Q2	Q3		Mean	SEM	Q1	Q2	Q3		Z value	p value
Bacteria	Firmicutes	Bacilli	Lactobacillales	Aerococcaceae	Abiotrophia	0.0053	0.0015	0.0009	0.0048	0.0088		0.0018	0.0009	0	0	0.0049		1.7541	0.0794
Bacteria	Firmicutes	Clostridia	Clostridiales	Ruminococcaceae	Acetanaerobacterium	0.0804	0.0206	0.0282	0.06	0.1395		0.0582	0.0241	0.0114	0.0435	0.0682		0.9452	0.3446
Bacteria	Firmicutes	Clostridia	Clostridiales	Lachnospiraceae	Acetitomaculum	0.0165	0.0063	0.0014	0.0099	0.0286		0.0171	0.0066	0.001	0.0084	0.0388		0.1058	0.9157
Bacteria	Firmicutes	Clostridia	Clostridiales	Ruminococcaceae	Acetivibrio	0.2274	0.0553	0.1014	0.1854	0.3874		0.1109	0.0149	0.0727	0.1054	0.1475		1.7854	0.0742
Bacteria	Firmicutes	Clostridia	Clostridiales	Peptostreptococcaceae	Acetoanaerobium	0.0015	0.0015	0	0	0		0.0006	0.0006	0	0	0		0.0913	0.9273
Bacteria	Firmicutes	Clostridia	Clostridiales	Clostridiales_Incertae Sedis XII	Acidaminobacter	0.0834	0.0223	0.0276	0.0747	0.1205		0.0439	0.0096	0.0259	0.0434	0.0504		1.4703	0.1415
Bacteria	Actinobacteria	Actinobacteria	Actinomycetales	Actinomycetaceae	Actinomyces	0.0026	0.001	0	0.0022	0.0054		0.0013	0.0013	0	0	0		1.2769	0.2016
Bacteria	Actinobacteria	Actinobacteria	Coriobacteriales	Coriobacteriaceae	Adlercreutzia	0.0018	0.0009	0	0	0.0043		0.0029	0.0016	0	0	0.0071		0.181	0.8564
Bacteria	Firmicutes	Bacilli	Lactobacillales	Aerococcaceae	Aerococcus	0	0	0	0	0		0.0745	0.0263	0	0.0727	0.1247		2.5538	0.0107
Bacteria	Verrucomicrobia	Verrucomicrobiae	Verrucomicrobiales	Verrucomicrobiaceae	Akkermansia	2.6762	0.7879	0.6852	2.3546	4.4191		0.9887	0.4422	0.1139	0.4644	1.8988		1.3653	0.1722
Bacteria	Bacteroidetes	Bacteroidia	Bacteroidales	Rikenellaceae	Alistipes	0.5656	0.2344	0	0.4337	0.9912		0	0	0	0	0		2.2075	0.0273
Bacteria	Firmicutes	Clostridia	Clostridiales	Eubacteriaceae	Alkalibacter	0.0064	0.0035	0	0.004	0.0079		0.0019	0.0019	0	0	0		1.7498	0.0801
Bacteria	Firmicutes	Clostridia	Clostridiales	Eubacteriaceae	Alkalibaculum	0.0245	0.0054	0.0082	0.0286	0.0372		0.0312	0.0039	0.0215	0.0301	0.0364		0.3151	0.7527
Bacteria	Firmicutes	Clostridia	Clostridiales	Clostridiaceae 2	Alkaliphilus	0.0005	0.0005	0	0	0		0.0026	0.0017	0	0	0.0074		0.7703	0.4411
Bacteria	Firmicutes	Erysipelotrichia	Erysipelotrichales	Erysipelotrichaceae	Allobaculum	3.7986	0.842	2.1071	3.5919	5.3681		5.1401	0.8788	3.1788	4.799	7.1643		0.9452	0.3446
Bacteria	Firmicutes	Bacilli	Lactobacillales	Carnobacteriaceae	Alloiococcus	0	0	0	0	0		0.0035	0.0011	0	0.0045	0.0056		2.5538	0.0107
Bacteria	Bacteroidetes	Bacteroidia	Bacteroidales	Prevotellaceae	Alloprevotella	0.0005	0.0005	0	0	0		0	0	0	0	0		1	0.3173
Bacteria	Firmicutes	Clostridia	Clostridiales	Clostridiaceae 1	Anaerobacter	0.0322	0.0124	0.0055	0.0195	0.0555		0.0951	0.0675	0.0158	0.0269	0.0555		0.5251	0.5995
Bacteria	Firmicutes	Clostridia	Clostridiales	Ruminococcaceae	Anaerobacterium	0.5078	0.1069	0.2913	0.3968	0.6462		0.339	0.078	0.2425	0.2733	0.3563		1.6803	0.0929
Bacteria	Firmicutes	Clostridia	Clostridiales	Eubacteriaceae	Anaerofustis	0.0217	0.0035	0.0172	0.0181	0.0258		0.0154	0.004	0.0063	0.0139	0.0248		1.2603	0.2076
Bacteria	Firmicutes	Negativicutes	Selenomonadales	Veillonellaceae	Anaeroglobus	0.0012	0.0008	0	0	0.0032		0	0	0	0	0		1.4606	0.1441
Bacteria	Tenericutes	Mollicutes	Anaeroplasmatales	Anaeroplasmataceae	Anaeroplasma	0.0707	0.0279	0.0183	0.0456	0.0911		0.0204	0.0073	0.0019	0.0166	0.0389		1.8918	0.0585
Bacteria	Firmicutes	Clostridia	Clostridiales	Clostridiales_Incertae Sedis XI	Anaerosalibacter	0.1478	0.0478	0.0635	0.0873	0.2699		0.0813	0.0332	0.0236	0.0572	0.0925		1.5753	0.1152
Bacteria	Firmicutes	Negativicutes	Selenomonadales	Veillonellaceae	Anaerosinus	0.0227	0.0042	0.0138	0.0224	0.032		0.0101	0.0035	0.0012	0.0065	0.0192		1.9969	0.0458
Bacteria	Firmicutes	Clostridia	Clostridiales	Incertae Sedis XI	Anaerosphaera	0	0	0	0	0		0.0006	0.0006	0	0	0		1	0.3173
Bacteria	Firmicutes	Clostridia	Clostridiales	Clostridiaceae 1	Anaerosporobacter	0.1716	0.0343	0.0793	0.1523	0.25		0.0996	0.034	0.0253	0.0735	0.1325		1.6803	0.0929
Bacteria	Firmicutes	Clostridia	Clostridiales	Lachnospiraceae	Anaerostipes	0.0671	0.0258	0.0142	0.0287	0.1297		0.1443	0.0569	0.0301	0.0769	0.3085		1.1552	0.248
Bacteria	Firmicutes	Clostridia	Clostridiales	Ruminococcaceae	Anaerotruncus	0.4722	0.1151	0.1778	0.3502	0.8482		0.2931	0.1201	0.0882	0.1693	0.3804		1.4703	0.1415
Bacteria	Firmicutes	Negativicutes	Selenomonadales	Veillonellaceae	Anaerovibrio	0.019	0.0074	0.0047	0.011	0.0301		0.0064	0.0026	0.001	0.0052	0.0072		1.6816	0.0927
Bacteria	Firmicutes	Clostridia	Clostridiales	Clostridiaceae 2	Anaerovirgula	0	0	0	0	0		0.0005	0.0005	0	0	0		1	0.3173
Bacteria	Firmicutes	Clostridia	Clostridiales	Clostridiales_Incertae Sedis XIII	Anaerovorax	0.1536	0.0269	0.0989	0.1264	0.2354		0.116	0.0192	0.0548	0.1387	0.164		0.4201	0.6744
Bacteria	Actinobacteria	Actinobacteria	Coriobacteriales	Coriobacteriaceae	Asaccharobacter	0.2229	0.037	0.1559	0.168	0.2999		0.1346	0.0172	0.1081	0.1235	0.1391		2.5205	0.0117
Bacteria	Firmicutes	Bacilli	Lactobacillales	Carnobacteriaceae	Atopobacter	0.0283	0.013	0	0.0129	0.0649		0.0117	0.0042	0.0049	0.0067	0.0143		0.316	0.752
Bacteria	Firmicutes	Bacilli	Lactobacillales	Carnobacteriaceae	Atopococcus	0.0038	0.0008	0.0011	0.0044	0.0056		0.0013	0.0009	0	0	0.0038		1.7948	0.0727
Bacteria	Firmicutes	Bacilli	Lactobacillales	Carnobacteriaceae	Atopostipes	0.0018	0.0013	0	0	0.0028		0.0819	0.0235	0.0115	0.0741	0.147		2.4679	0.0136
Bacteria	Bacteroidetes	Bacteroidia	Bacteroidales	Bacteroidaceae	Bacteroides	2.7218	0.3875	1.8929	2.4171	3.4859		1.7457	0.4494	0.8799	1.5387	2.6283		1.9954	0.046
Bacteria	Bacteroidetes	Bacteroidia	Bacteroidales	Porphyromonadaceae	Barnesiella	20.5558	1.1029	17.6256	20.0409	23.2107		17.201	1.0695	15.5001	17.1531	18.2243		2.1004	0.0357
Bacteria	Firmicutes	Bacilli	Lactobacillales	Enterococcaceae	Bavariicoccus	0.0007	0.0007	0	0	0		0	0	0	0	0		1	0.3173
Bacteria	Actinobacteria	Actinobacteria	Bifidobacteriales	Bifidobacteriaceae	Bifidobacterium	1.3975	0.3854	0.5037	1.1997	2.4999		6.3696	1.3947	3.7951	5.1183	9.8575		3.0456	0.0023
Bacteria	Firmicutes	Clostridia	Clostridiales	Lachnospiraceae	Blautia	0.0205	0.004	0.0098	0.0206	0.027		0.0138	0.0056	0.0013	0.009	0.0258		1.1561	0.2476
Bacteria	Firmicutes	Clostridia	Clostridiales	Clostridiaceae 3	Brassicibacter	0.0015	0.0015	0	0	0		0.0012	0.0008	0	0	0.0031		0.4622	0.644
Bacteria	Firmicutes	Erysipelotrichia	Erysipelotrichales	Erysipelotrichaceae	Bulleidia	0.0024	0.0016	0	0	0.0055		0.0011	0.0007	0	0	0.0029		0.2759	0.7826
Bacteria	Firmicutes	Clostridia	Clostridiales	Ruminococcaceae	Butyricicoccus	0.0656	0.0182	0.0239	0.0668	0.0798		0.0641	0.0278	0.0163	0.0269	0.1411		0.6301	0.5286
Bacteria	Firmicutes	Clostridia	Clostridiales	Lachnospiraceae	Butyrivibrio	0.1621	0.0369	0.0653	0.1642	0.2487		0.0728	0.0166	0.0375	0.0628	0.1079		1.9954	0.046
Bacteria	Firmicutes	Clostridia	Clostridiales	Clostridiaceae 3	Caloranaerobacter	0.008	0.0027	0	0.0083	0.0161		0.0096	0.0013	0.0059	0.01	0.0121		0.2107	0.8332
Bacteria	Firmicutes	Clostridia	Clostridiales	Clostridiaceae 4	Caminicella	0.0032	0.0013	0	0.0026	0.0058		0.001	0.0006	0	0	0.0029		1.4481	0.1476
Bacteria	Proteobacteria	Epsilonproteobacteria	Campylobacterales	Campylobacteraceae	Campylobacter	0.0005	0.0005	0	0	0		0	0	0	0	0		1	0.3173
Bacteria	Firmicutes	Bacilli	Lactobacillales	Carnobacteriaceae	Catellicoccus	0.0052	0.0018	0	0.0047	0.0104		0.0122	0.0024	0.0063	0.0115	0.0152		2.0013	0.0454
Bacteria	Firmicutes	Erysipelotrichia	Erysipelotrichales	Erysipelotrichaceae	Catenibacterium	0.0006	0.0006	0	0	0		0.0021	0.0011	0	0	0.005		1.1727	0.2409
Bacteria	Firmicutes	Clostridia	Clostridiales	Lachnospiraceae	Catonella	0.0725	0.0241	0.0062	0.0598	0.1488		0.0737	0.0508	0.005	0.0216	0.0684		0.7882	0.4306
Bacteria	Firmicutes	Clostridia	Clostridiales	Ruminococcaceae	Cellulosibacter	0.1284	0.0471	0.0115	0.1147	0.2076		0.1097	0.0144	0.0822	0.1146	0.1278		0.105	0.9164
Bacteria	Firmicutes	Clostridia	Clostridiales	Lachnospiraceae	Cellulosilyticum	0.1442	0.0411	0.0604	0.1054	0.2557		0.2334	0.0821	0.0754	0.1146	0.4218		0.8402	0.4008
Bacteria	Firmicutes	Negativicutes	Selenomonadales	Veillonellaceae	Centipeda	0.0007	0.0007	0	0	0		0	0	0	0	0		1	0.3173
Bacteria	Firmicutes	Bacilli	Bacillales	Bacillaceae 2	Cerasibacillus	0	0	0	0	0		0.001	0.001	0	0	0		1	0.3173
Bacteria	Firmicutes	Clostridia	Clostridiales	Ruminococcaceae	Clostridium III	0.0182	0.0045	0.0107	0.0123	0.0319		0.0196	0.0041	0.0099	0.0197	0.0295		0	1
Bacteria	Firmicutes	Clostridia	Clostridiales	Ruminococcaceae	Clostridium IV	0.612	0.1307	0.3573	0.482	1.0012		0.4422	0.0931	0.2295	0.3925	0.6861		0.7351	0.4622
Bacteria	Firmicutes	Clostridia	Clostridiales	Peptostreptococcaceae	Clostridium XI	0.755	0.3528	0	0.1526	1.9775		0.1024	0.0971	0	0.0026	0.0203		0.7852	0.4323
Bacteria	Firmicutes	Erysipelotrichia	Erysipelotrichales	Erysipelotrichaceae	Clostridium XVIII	0.0783	0.0255	0.0214	0.0543	0.1209		0.0309	0.0106	0.0067	0.0236	0.0562		1.6803	0.0929
Bacteria	Firmicutes	Clostridia	Clostridiales	Lachnospiraceae	Clostridium XlVa	10.907	2.1076	4.9229	11.9313	13.9991		5.0191	1.8014	1.4592	3.4344	7.2138		1.8904	0.0587
Bacteria	Firmicutes	Clostridia	Clostridiales	Lachnospiraceae	Clostridium XlVb	0.0472	0.0135	0.0093	0.0512	0.0798		0.0431	0.019	0	0.026	0.087		0.7406	0.4589
Bacteria	Firmicutes	Clostridia	Clostridiales	Clostridiaceae 1	Clostridium sensu stricto	0.2944	0.0632	0.0857	0.3528	0.4468		0.7769	0.199	0.3755	0.6351	0.9618		2.3105	0.0209
Bacteria	Firmicutes	Erysipelotrichia	Erysipelotrichales	Erysipelotrichaceae	Coprobacillus	0.0563	0.0154	0.02	0.0344	0.1079		0.065	0.0174	0.0265	0.0561	0.0877		0.4201	0.6744
Bacteria	Bacteroidetes	Bacteroidia	Bacteroidales	Porphyromonadaceae	Coprobacter	4.9373	0.6066	3.4258	4.5787	5.8675		5.8509	0.7688	3.8603	6.2289	6.9912		1.0502	0.2936
Bacteria	Firmicutes	Clostridia	Clostridiales	Lachnospiraceae	Coprococcus	1.4631	0.3985	0.6833	1.1133	2.24		0.3693	0.0964	0.1263	0.2877	0.6342		2.8356	0.0046
Bacteria	Actinobacteria	Actinobacteria	Coriobacteriales	Coriobacteriaceae	Coriobacterium	0.0106	0.0043	0	0.0064	0.0209		0.0117	0.0041	0.0038	0.0078	0.0197		0.2645	0.7914
Bacteria	Actinobacteria	Actinobacteria	Actinomycetales	Corynebacteriaceae	Corynebacterium	0	0	0	0	0		1.9358	0.6451	0.0257	2.2302	3.2829		2.8963	0.0038
Bacteria	Proteobacteria	Gammaproteobacteria	Enterobacteriales	Enterobacteriaceae	Cosenzaea	0	0	0	0	0		0.0005	0.0005	0	0	0		1	0.3173
Bacteria	Firmicutes	Clostridia	Clostridiales	Peptococcaceae 2	Cryptanaerobacter	0.0046	0.0016	0	0.0044	0.0096		0.0033	0.001	0	0.0044	0.0052		0.3774	0.7059
Bacteria	Actinobacteria	Actinobacteria	Actinomycetales	Microbacteriaceae	Curtobacterium	0	0	0	0	0		0.0005	0.0005	0	0	0		1	0.3173
Bacteria	Firmicutes	Clostridia	Clostridiales	Defluviitaleaceae	Defluviitalea	0.4021	0.0729	0.2283	0.4191	0.4773		0.2232	0.0327	0.1758	0.1993	0.2349		1.9954	0.046
Bacteria	Firmicutes	Negativicutes	Selenomonadales	Veillonellaceae	Dendrosporobacter	0.0007	0.0007	0	0	0		0.0005	0.0005	0	0	0		0.0913	0.9273
Bacteria	Firmicutes	Clostridia	Clostridiales	Peptococcaceae 1	Desulfitibacter	0.0108	0.0023	0.0054	0.0079	0.0168		0.0082	0.0043	0	0.0026	0.0147		1.2696	0.2042
Bacteria	Firmicutes	Clostridia	Clostridiales	Peptococcaceae I	Desulfitispora	0.0014	0.0014	0	0	0		0.0019	0.0019	0	0	0		0.0913	0.9273
Bacteria	Firmicutes	Clostridia	Clostridiales	Peptococcaceae 1	Desulfonispora	0.0039	0.0022	0	0	0.009		0.0016	0.0008	0	0	0.004		0.4224	0.6728
Bacteria	Proteobacteria	Deltaproteobacteria	Desulfovibrionales	Desulfovibrionaceae	Desulfovibrio	0	0	0	0	0		0.0011	0.0008	0	0	0.0029		1.4606	0.1441
Bacteria	Firmicutes	Clostridia	Natranaerobiales	Natranaerobiaceae	Dethiobacter	0.0117	0.0036	0.0047	0.0108	0.0143		0.0086	0.0044	0	0.0044	0.0166		1.1109	0.2666
Bacteria	Firmicutes	Clostridia	Clostridiales	Incertae Sedis XI	Dethiosulfatibacter	0.0153	0.0022	0.0108	0.0141	0.0204		0.0179	0.0025	0.0125	0.0197	0.0235		0.8402	0.4008
Bacteria	Firmicutes	Bacilli	Lactobacillales	Carnobacteriaceae	Dolosigranulum	0.0007	0.0007	0	0	0		0.0005	0.0005	0	0	0		0.0913	0.9273
Bacteria	Firmicutes	Clostridia	Clostridiales	Lachnospiraceae	Dorea	0.3593	0.0755	0.1891	0.3574	0.4602		0.2703	0.1052	0.0653	0.161	0.446		1.2603	0.2076
Bacteria	Actinobacteria	Actinobacteria	Coriobacteriales	Coriobacteriaceae	Eggerthella	0.1406	0.0181	0.114	0.1383	0.1817		0.1208	0.017	0.0847	0.1072	0.1712		0.9452	0.3446
Bacteria	Firmicutes	Erysipelotrichia	Erysipelotrichales	Erysipelotrichaceae	Eggerthia	0.0007	0.0007	0	0	0		0.0005	0.0005	0	0	0		0.0913	0.9273
Bacteria	Firmicutes	Clostridia	Clostridiales	Lachnospiraceae	Eisenbergiella	2.0963	0.476	0.8362	1.9686	2.68		0.7964	0.2761	0.1985	0.6329	1.0615		1.9954	0.046
Bacteria	Firmicutes	Bacilli	Lactobacillales	Enterococcaceae	Enterococcus	0.006	0.003	0	0	0.0156		0.0538	0.0299	0.002	0.0109	0.0881		1.3156	0.1883
Bacteria	Actinobacteria	Actinobacteria	Coriobacteriales	Coriobacteriaceae	Enterorhabdus	0.0592	0.0226	0.0009	0.0455	0.1263		0.032	0.0108	0.001	0.0314	0.063		0.7406	0.4589
Bacteria	Firmicutes	Erysipelotrichia	Erysipelotrichales	Erysipelotrichaceae	Erysipelotrichaceae_incertae_sedis	0.2633	0.0362	0.1775	0.2394	0.3671		0.4085	0.0636	0.2339	0.4045	0.5681		1.7854	0.0742
Bacteria	Proteobacteria	Gammaproteobacteria	Enterobacteriales	Enterobacteriaceae	Escherichia/Shigella	0.0081	0.005	0	0.004	0.0079		1.2273	1.1704	0	0.0516	0.1504		1.1322	0.2575
Bacteria	Firmicutes	Clostridia	Clostridiales	Ruminococcaceae	Ethanoligenens	0.004	0.0016	0	0.004	0.0056		0.0051	0.0016	0.001	0.0045	0.0099		0.3198	0.7491
Bacteria	Firmicutes	Clostridia	Clostridiales	Eubacteriaceae	Eubacterium	0.0718	0.0144	0.0348	0.0626	0.1128		0.1284	0.025	0.0726	0.0969	0.1974		1.6803	0.0929
Bacteria	Firmicutes	Bacilli	Lactobacillales	Aerococcaceae	Facklamia	0.0005	0.0005	0	0	0		0.1557	0.0415	0.042	0.1381	0.2631		3.5082	0.0005
Bacteria	Firmicutes	Clostridia	Clostridiales	Ruminococcaceae	Faecalibacterium	0.0042	0.0024	0	0	0.0099		0.0016	0.0011	0	0	0.0037		0.6384	0.5232
Bacteria	Firmicutes	Clostridia	Clostridiales	Ruminococcaceae	Fastidiosipila	0.0142	0.0055	0.0011	0.008	0.0311		0.0047	0.0021	0	0.0024	0.0104		1.294	0.1957
Bacteria	Firmicutes	Clostridia	Clostridiales	Clostridiaceae 1	Fervidicella	0.0019	0.0014	0	0	0.0033		0.0076	0.0051	0	0.0019	0.0086		0.9654	0.3343
Bacteria	Firmicutes	Bacilli	Bacillales	Planococcaceae	Filibacter	0.0022	0.0022	0	0	0		0.0014	0.0009	0	0	0.0038		0.4622	0.644
Bacteria	Firmicutes	Clostridia	Clostridiales	Ruminococcaceae	Flavonifractor	0.3269	0.1125	0.1468	0.1943	0.5066		0.1138	0.0366	0.0311	0.0808	0.2284		1.7854	0.0742
Bacteria	Firmicutes	Clostridia	Clostridiales	Clostridiales_Incertae Sedis XII	Fusibacter	0.0018	0.0009	0	0	0.0044		0.0012	0.0008	0	0	0.0031		0.6384	0.5232
Bacteria	Firmicutes	Clostridia	Clostridiales	Lachnospiraceae	Fusicatenibacter	0.1211	0.0357	0.038	0.0889	0.2138		0.0453	0.0107	0.017	0.0368	0.0719		1.6803	0.0929
Bacteria	Fusobacteria	Fusobacteriia	Fusobacteriales	Fusobacteriaceae	Fusobacterium	0.0006	0.0006	0	0	0		0.0029	0.0013	0	0.0019	0.0047		1.5323	0.1255
Bacteria	Firmicutes	Clostridia	Clostridiales	Eubacteriaceae	Garciella	0.0047	0.0012	0.0009	0.0054	0.0078		0.0064	0.0025	0	0.0053	0.0111		0.2132	0.8312
Bacteria	Actinobacteria	Actinobacteria	Bifidobacteriales	Bifidobacteriaceae	Gardnerella	0	0	0	0	0		0.0039	0.0014	0	0.004	0.007		2.5538	0.0107
Bacteria	Firmicutes	Bacilli	Bacillales	Bacillales_Incertae Sedis XI	Gemella	0.0162	0.0066	0.0047	0.0072	0.0364		0.0161	0.0055	0.0082	0.0119	0.0195		0.7882	0.4306
Bacteria	Firmicutes	Clostridia	Clostridiales	Ruminococcaceae	Gemmiger	0.0271	0.0068	0.0122	0.0243	0.0382		0.0354	0.0163	0.0052	0.0226	0.0475		0.21	0.8336
Bacteria	Firmicutes	Clostridia	Clostridiales	Clostridiaceae 4	Geosporobacter	0.0136	0.005	0.0015	0.0121	0.0173		0.008	0.0029	0.001	0.0045	0.0175		0.6348	0.5256
Bacteria	Actinobacteria	Actinobacteria	Coriobacteriales	Coriobacteriaceae	Gordonibacter	0.0233	0.0057	0.0102	0.0197	0.0361		0.0146	0.004	0.005	0.0151	0.022		1.1552	0.248
Bacteria	Firmicutes	Clostridia	Clostridiales	Gracilibacteraceae	Gracilibacter	0.0121	0.0027	0.0057	0.011	0.0169		0.009	0.0025	0.0049	0.0055	0.0153		1.0502	0.2936
Bacteria	Firmicutes	Bacilli	Lactobacillales	Carnobacteriaceae	Granulicatella	0.0012	0.0008	0	0	0.0033		0	0	0	0	0		1.4606	0.1441
Bacteria	Firmicutes	Clostridia	Clostridiales	Clostridiales_Incertae Sedis XII	Guggenheimella	0.0048	0.0016	0.0011	0.0044	0.0056		0.0028	0.0011	0	0.0019	0.0051		0.9705	0.3318
Bacteria	Proteobacteria	Gammaproteobacteria	Pasteurellales	Pasteurellaceae	Haemophilus	0.0013	0.0009	0	0	0.0033		0.0045	0.0032	0	0	0.0053		0.5108	0.6095
Bacteria	Bacteroidetes	Bacteroidia	Bacteroidales	Prevotellaceae	Hallella	0.0924	0.0436	0	0.0165	0.2047		0.0847	0.0494	0	0	0.1661		0.4629	0.6434
Bacteria	Proteobacteria	Epsilonproteobacteria	Campylobacterales	Helicobacteraceae	Helicobacter	0.0653	0.0427	0	0.0022	0.1208		0.0016	0.0011	0	0	0.0037		1.2068	0.2275
Bacteria	Firmicutes	Clostridia	Clostridiales	Lachnospiraceae	Hespellia	0.0096	0.0038	0.0043	0.0055	0.011		0.0087	0.0039	0	0.0026	0.0197		0.6396	0.5224
Bacteria	Firmicutes	Erysipelotrichia	Erysipelotrichales	Erysipelotrichaceae	Holdemania	0.0108	0.0046	0.0014	0.0081	0.0125		0.0079	0.0018	0.0043	0.0083	0.0115		0	1
Bacteria	Firmicutes	Clostridia	Clostridiales	Lachnospiraceae	Howardella	0.0005	0.0005	0	0	0		0	0	0	0	0		1	0.3173
Bacteria	Firmicutes	Clostridia	Clostridiales	Ruminococcaceae	Hydrogenoanaerobacterium	0.0889	0.0289	0.0218	0.0457	0.1672		0.0434	0.02	0.01	0.0245	0.0524		1.3653	0.1722
Bacteria	Firmicutes	Clostridia	Clostridiales	Ruminococcaceae	Intestinimonas	0.408	0.085	0.2249	0.3309	0.5668		0.1619	0.0299	0.0817	0.1413	0.2581		2.7305	0.0063
Bacteria	Firmicutes	Bacilli	Lactobacillales	Carnobacteriaceae	Isobaculum	0.0005	0.0005	0	0	0		0.0005	0.0005	0	0	0		0.0913	0.9273
Bacteria	Firmicutes	Bacilli	Bacillales	Staphylococcaceae	Jeotgalicoccus	0.0009	0.0009	0	0	0		0.2126	0.1184	0.0331	0.0919	0.2246		3.0849	0.002
Bacteria	Firmicutes	Clostridia	Clostridiales	Lachnospiraceae	Johnsonella	0.0581	0.0188	0.0241	0.0398	0.0899		0.0157	0.0114	0.001	0.0052	0.0089		2.7326	0.0063
Bacteria	Firmicutes	Erysipelotrichia	Erysipelotrichales	Erysipelotrichaceae	Kandleria	0.0054	0.0028	0	0.0018	0.0102		0.0018	0.0009	0	0	0.0047		0.8101	0.4179
Bacteria	Firmicutes	Clostridia	Clostridiales	Lachnospiraceae	Lachnoanaerobaculum	0.3891	0.0827	0.223	0.3284	0.6172		0.1959	0.0767	0.0404	0.0927	0.313		1.5753	0.1152
Bacteria	Firmicutes	Clostridia	Clostridiales	Lachnospiraceae	Lachnobacterium	0.0192	0.007	0.0014	0.0128	0.0382		0.0076	0.0039	0	0.0019	0.0148		1.294	0.1957
Bacteria	Firmicutes	Clostridia	Clostridiales	Lachnospiraceae	Lachnospira	0.0137	0.0053	0.0022	0.0111	0.0164		0.0334	0.0154	0	0.0198	0.0607		0.3198	0.7491
Bacteria	Firmicutes	Clostridia	Clostridiales	Lachnospiraceae	Lachnospiracea_incertae_sedis	1.2432	0.3782	0.3713	0.8465	2.4593		0.8962	0.2656	0.3002	0.7542	1.1792		0.7351	0.4622
Bacteria	Firmicutes	Bacilli	Lactobacillales	Carnobacteriaceae	Lacticigenium	0.0016	0.0012	0	0	0.0032		0.0042	0.0018	0	0.0026	0.01		1.2068	0.2275
Bacteria	Firmicutes	Bacilli	Lactobacillales	Lactobacillaceae	Lactobacillus	28.2407	4.1268	17.6285	26.7082	36.0531		34.5139	3.3276	23.7366	37.9648	41.2368		1.2603	0.2076
Bacteria	Firmicutes	Bacilli	Lactobacillales	Streptococcaceae	Lactococcus	0.0012	0.0008	0	0	0.0028		0.0005	0.0005	0	0	0		0.6162	0.5377
Bacteria	Firmicutes	Clostridia	Clostridiales	Lachnospiraceae	Lactonifactor	0.8854	0.2002	0.3106	0.969	1.392		0.4199	0.0974	0.2112	0.4247	0.5266		1.7854	0.0742
Bacteria	Proteobacteria	Gammaproteobacteria	Enterobacteriales	Enterobacteriaceae	Leclercia	0	0	0	0	0		0.0005	0.0005	0	0	0		1	0.3173
Bacteria	Fusobacteria	Fusobacteriia	Fusobacteriales	Leptotrichiaceae	Leptotrichia	0.0007	0.0007	0	0	0		0	0	0	0	0		1	0.3173
Bacteria	Firmicutes	Clostridia	Clostridiales	Gracilibacteraceae	Lutispora	0.0012	0.0008	0	0	0.0033		0.0016	0.0008	0	0	0.0038		0.2554	0.7984
Bacteria	Firmicutes	Clostridia	Clostridiales	Lachnospiraceae	Marvinbryantia	0.4629	0.0967	0.19	0.4464	0.7125		0.2371	0.1065	0.0442	0.082	0.3899		1.8904	0.0587
Bacteria	Firmicutes	Negativicutes	Selenomonadales	Veillonellaceae	Megasphaera	0	0	0	0	0		0.0013	0.0013	0	0	0		1	0.3173
Bacteria	Firmicutes	Bacilli	Lactobacillales	Enterococcaceae	Melissococcus	0.0007	0.0007	0	0	0		0	0	0	0	0		1	0.3173
Bacteria	Bacteroidetes	Bacteroidia	Bacteroidales	Prolixibacteraceae	Meniscus	0.0171	0.0052	0.0042	0.015	0.0268		0.0066	0.002	0.001	0.0065	0.0101		1.4746	0.1403
Bacteria	Actinobacteria	Actinobacteria	Bifidobacteriales	Bifidobacteriaceae	Metascardovia	0	0	0	0	0		0.0006	0.0006	0	0	0		1	0.3173
Bacteria	Firmicutes	Bacilli	Bacillales	Bacillales_incertae_sedis	Microaerobacter	0.0032	0.0017	0	0	0.0079		0.0012	0.0008	0	0	0.0031		0.8938	0.3714
Bacteria	Actinobacteria	Actinobacteria	Actinomycetales	Nocardiaceae	Millisia	0	0	0	0	0		0.0019	0.0015	0	0	0.0029		1.4606	0.1441
Bacteria	Firmicutes	Clostridia	Clostridiales	Lachnospiraceae	Moryella	0.0925	0.0149	0.0669	0.0857	0.1216		0.0621	0.0185	0.0259	0.0356	0.123		1.4703	0.1415
Bacteria	Deferribacteres	Deferribacteres	Deferribacterales	Deferribacteraceae	Mucispirillum	0.0613	0.0262	0	0.0268	0.1326		0.0053	0.0015	0.001	0.0052	0.0088		1.1726	0.241
Bacteria	Firmicutes	Clostridia	Clostridiales	Natranaerovirga	Natranaerovirga	0.0029	0.0016	0	0	0.0055		0	0	0	0	0		1.8487	0.0645
Bacteria	Firmicutes	Clostridia	Clostridiales	Clostridiaceae 2	Natronincola	0.0007	0.0007	0	0	0		0	0	0	0	0		1	0.3173
Bacteria	Proteobacteria	Betaproteobacteria	Neisseriales	Neisseriaceae	Neisseria	0.0007	0.0007	0	0	0		0.0005	0.0005	0	0	0		0.0913	0.9273
Bacteria	Firmicutes	Bacilli	Bacillales	Staphylococcaceae	Nosocomiicoccus	0.0006	0.0006	0	0	0		0.0007	0.0007	0	0	0		0.0913	0.9273
Bacteria	Bacteroidetes	Sphingobacteriia	Sphingobacteriales	Sphingobacteriaceae	Nubsella	0.0042	0.0015	0	0.0043	0.0081		0.0021	0.0011	0	0	0.0047		1.1779	0.2388
Bacteria	Proteobacteria	Betaproteobacteria	Burkholderiales	Alcaligenaceae	Oligella	0	0	0	0	0		0.0128	0.007	0	0	0.0255		1.8487	0.0645
Bacteria	Actinobacteria	Actinobacteria	Coriobacteriales	Coriobacteriaceae	Olsenella	0.1744	0.0454	0.1021	0.1385	0.2274		1.0671	0.2154	0.4715	0.9927	1.7093		3.1506	0.0016
Bacteria	Firmicutes	Clostridia	Clostridiales	Lachnospiraceae	Oribacterium	0.2473	0.04	0.1763	0.2285	0.3477		0.1462	0.0513	0.037	0.0926	0.3005		1.6803	0.0929
Bacteria	Firmicutes	Bacilli	Bacillales	Bacillaceae 2	Ornithinibacillus	0	0	0	0	0		0.0022	0.0011	0	0	0.0052		1.8487	0.0645
Bacteria	Firmicutes	Clostridia	Clostridiales	Ruminococcaceae	Oscillibacter	0.6937	0.2599	0.1639	0.3129	1.4216		0.2379	0.0941	0.0617	0.1247	0.5188		1.4703	0.1415
Bacteria	Firmicutes	Bacilli	Bacillales	Paenibacillaceae 2	Oxalophagus	0	0	0	0	0		0.0005	0.0005	0	0	0		1	0.3173
Bacteria	Firmicutes	Clostridia	Clostridiales	Clostridiaceae 1	Oxobacter	0.0012	0.0008	0	0	0.0032		0.0006	0.0006	0	0	0		0.6162	0.5377
Bacteria	Proteobacteria	Betaproteobacteria	Burkholderiales	Alcaligenaceae	Paenalcaligenes	0	0	0	0	0		0.0075	0.0039	0	0.0029	0.0138		2.2075	0.0273
Bacteria	Firmicutes	Bacilli	Bacillales	Paenibacillaceae 1	Paenibacillus	0.0005	0.0005	0	0	0		0	0	0	0	0		1	0.3173
Bacteria	Bacteroidetes	Bacteroidia	Bacteroidales	Porphyromonadaceae	Paludibacter	0.0018	0.0009	0	0	0.0043		0.0039	0.0023	0	0	0.0083		0.181	0.8564
Bacteria	Firmicutes	Clostridia	Clostridiales	Ruminococcaceae	Papillibacter	0.0163	0.0056	0.0045	0.0111	0.0275		0.0048	0.0026	0	0	0.0106		1.7792	0.0752
Bacteria	Bacteroidetes	Bacteroidia	Bacteroidales	Porphyromonadaceae	Parabacteroides	0.4123	0.0572	0.2789	0.3731	0.5973		0.1332	0.0251	0.0692	0.1283	0.1765		3.2557	0.0011
Bacteria	Actinobacteria	Actinobacteria	Coriobacteriales	Coriobacteriaceae	Paraeggerthella	0.1551	0.0234	0.1045	0.1617	0.2019		0.0954	0.0077	0.0794	0.0912	0.1072		2.1004	0.0357
Bacteria	Firmicutes	Bacilli	Lactobacillales	Lactobacillaceae	Paralactobacillus	0.0842	0.0214	0.0315	0.0621	0.1554		0.0621	0.0175	0.0179	0.0549	0.097		0.8402	0.4008
Bacteria	Actinobacteria	Actinobacteria	Bifidobacteriales	Bifidobacteriaceae	Parascardovia	0.0006	0.0006	0	0	0		0.004	0.002	0	0	0.0099		1.3107	0.19
Bacteria	Firmicutes	Clostridia	Clostridiales	Lachnospiraceae	Parasporobacterium	0.0303	0.0049	0.0183	0.0299	0.0449		0.0333	0.0139	0.01	0.0148	0.0469		0.8402	0.4008
Bacteria	Proteobacteria	Betaproteobacteria	Burkholderiales	Sutterellaceae	Parasutterella	0.317	0.0727	0.1103	0.3418	0.4917		0.0862	0.0166	0.0451	0.0794	0.1172		2.4155	0.0157
Bacteria	Actinobacteria	Actinobacteria	Coriobacteriales	Coriobacteriaceae	Parvibacter	0.1373	0.0309	0.0742	0.0936	0.1924		0.096	0.0118	0.0703	0.0871	0.1269		1.1552	0.248
Bacteria	Firmicutes	Clostridia	Clostridiales	Clostridiales_Incertae Sedis XI	Parvimonas	0	0	0	0	0		0.0006	0.0006	0	0	0		1	0.3173
Bacteria	Firmicutes	Bacilli	Bacillales	Bacillaceae 2	Paucisalibacillus	0	0	0	0	0		0.0006	0.0006	0	0	0		1	0.3173
Bacteria	Firmicutes	Bacilli	Lactobacillales	Lactobacillaceae	Pediococcus	0.0019	0.0014	0	0	0.0033		0.0011	0.0007	0	0	0.0031		0.138	0.8903
Bacteria	Firmicutes	Clostridia	Clostridiales	Peptococcaceae 1	Peptococcus	0.3487	0.0517	0.2052	0.3661	0.4574		0.2622	0.0376	0.1566	0.2465	0.3695		1.1552	0.248
Bacteria	Firmicutes	Clostridia	Clostridiales	Peptostreptococcaceae	Peptostreptococcus	0	0	0	0	0		0.0007	0.0007	0	0	0		1	0.3173
Bacteria	Bacteroidetes	Bacteroidia	Bacteroidales	Porphyromonadaceae	Petrimonas	0.0043	0.0019	0	0.0022	0.01		0.0083	0.0023	0.0012	0.0091	0.0121		1.1862	0.2356
Bacteria	Bacteroidetes	Bacteroidia	Bacteroidales	Bacteroidales_incertae_sedis	Phocaeicola	0	0	0	0	0		0.0006	0.0006	0	0	0		1	0.3173
Bacteria	Firmicutes	Bacilli	Lactobacillales	Enterococcaceae	Pilibacter	0.0007	0.0007	0	0	0		0	0	0	0	0		1	0.3173
Bacteria	Bacteroidetes	Bacteroidia	Bacteroidales	Porphyromonadaceae	Porphyromonas	0.0028	0.0018	0	0	0.0082		0.0006	0.0006	0	0	0		0.7703	0.4411
Bacteria	Bacteroidetes	Bacteroidia	Bacteroidales	Prevotellaceae	Prevotella	0.3122	0.1488	0.0021	0.0908	0.5995		0.3703	0.2029	0.0052	0.0329	0.718		0.1053	0.9161
Bacteria	Bacteroidetes	Bacteroidia	Bacteroidales	Prolixibacteraceae	Prolixibacter	0	0	0	0	0		0.0007	0.0007	0	0	0		1	0.3173
Bacteria	Firmicutes	Negativicutes	Selenomonadales	Veillonellaceae	Propionispira	0.0038	0.0012	0	0.0044	0.007		0.0024	0.0019	0	0	0.0029		1.3887	0.1649
Bacteria	Firmicutes	Clostridia	Clostridiales	Lachnospiraceae	Pseudobutyrivibrio	0.009	0.0015	0.0063	0.0108	0.0117		0.0133	0.0068	0.0012	0.0065	0.0194		0.948	0.3431
Bacteria	Firmicutes	Clostridia	Clostridiales	Ruminococcaceae	Pseudoflavonifractor	0.5983	0.1521	0.2676	0.4167	1.0957		0.281	0.1004	0.0567	0.1949	0.5074		1.8904	0.0587
Bacteria	Bacteroidetes	Sphingobacteriia	Sphingobacteriales	Sphingobacteriaceae	Pseudosphingobacterium	0.0014	0.0014	0	0	0		0.0005	0.0005	0	0	0		0.0913	0.9273
Bacteria	Firmicutes	Bacilli	Bacillales	Planococcaceae	Psychrobacillus	0.0007	0.0007	0	0	0		0.0005	0.0005	0	0	0		0.0913	0.9273
Bacteria	Firmicutes	Negativicutes	Selenomonadales	Veillonellaceae	Psychrosinus	0.0509	0.0149	0.0233	0.042	0.0672		0.0183	0.0069	0.0056	0.0104	0.0329		1.9443	0.0519
Bacteria	Actinobacteria	Actinobacteria	Actinomycetales	Nocardiaceae	Rhodococcus	0	0	0	0	0		0.0006	0.0006	0	0	0		1	0.3173
Bacteria	Firmicutes	Clostridia	Clostridiales	Lachnospiraceae	Robinsoniella	0.5073	0.1027	0.303	0.4452	0.8102		0.3702	0.0379	0.282	0.3324	0.4919		0.8402	0.4008
Bacteria	Firmicutes	Clostridia	Clostridiales	Lachnospiraceae	Roseburia	0.3548	0.1516	0.0274	0.1236	0.7473		0.2066	0.1106	0.0221	0.0574	0.2978		0.7351	0.4622
Bacteria	Proteobacteria	Gammaproteobacteria	Enterobacteriales	Enterobacteriaceae	Rosenbergiella	0	0	0	0	0		0.0005	0.0005	0	0	0		1	0.3173
Bacteria	Actinobacteria	Actinobacteria	Actinomycetales	Micrococcaceae	Rothia	0.0025	0.001	0	0.0021	0.0052		0.0012	0.0008	0	0	0.0029		1.0861	0.2774
Bacteria	Firmicutes	Clostridia	Clostridiales	Ruminococcaceae	Ruminococcus	0.1057	0.0143	0.0765	0.1083	0.1324		0.2854	0.1109	0.0453	0.1061	0.5694		0.21	0.8336
Bacteria	Firmicutes	Clostridia	Clostridiales	Lachnospiraceae	Ruminococcus2	0.4553	0.1265	0.1576	0.4502	0.5235		0.2424	0.0544	0.1216	0.1599	0.3981		1.6803	0.0929
Bacteria	SR1	SR1_genera_incertae_sedis	SR1_genera_incertae_sedis	SR1_genera_incertae_sedis	SR1_genera_incertae_sedis	0.0007	0.0007	0	0	0		0.0005	0.0005	0	0	0		0.0913	0.9273
Bacteria	Candidatus Saccharibacteria	Saccharibacteria_genera_incertae_sedis	Saccharibacteria_genera_incertae_sedis	Saccharibacteria_genera_incertae_sedis	Saccharibacteria_genera_incertae_sedis	0.0005	0.0005	0	0	0		0.026	0.013	0.0014	0.011	0.0454		2.6617	0.0078
Bacteria	Firmicutes	Clostridia	Clostridiales	Ruminococcaceae	Saccharofermentans	0.0427	0.0086	0.018	0.0418	0.0667		0.0209	0.0042	0.0148	0.0176	0.0282		1.5753	0.1152
Bacteria	Firmicutes	Clostridia	Clostridiales	Clostridiaceae 1	Sarcina	0.0007	0.0007	0	0	0		0.0063	0.0023	0	0.0045	0.014		1.9912	0.0465
Bacteria	Firmicutes	Negativicutes	Selenomonadales	Veillonellaceae	Schwartzia	0	0	0	0	0		0.0005	0.0005	0	0	0		1	0.3173
Bacteria	Firmicutes	Clostridia	Clostridiales	Clostridiales_Incertae Sedis XI	Sedimentibacter	0.0012	0.0008	0	0	0.0032		0	0	0	0	0		1.4606	0.1441
Bacteria	Firmicutes	Clostridia	Clostridiales	Lachnospiraceae	Shuttleworthia	0.0063	0.0023	0	0.0047	0.0128		0.0059	0.0021	0	0.0055	0.011		0.1617	0.8715
Bacteria	Bacteroidetes	Cytophagia	Cytophagales	Cytophagaceae	Siphonobacter	0.0016	0.0011	0	0	0.0041		0	0	0	0	0		1.4606	0.1441
Bacteria	Firmicutes	Clostridia	Clostridiales	Clostridiales_Incertae Sedis XI	Soehngenia	0.029	0.008	0.0088	0.0243	0.0486		0.0064	0.0024	0	0.0044	0.0139		2.4226	0.0154
Bacteria	Firmicutes	Bacilli	Bacillales	Planococcaceae	Solibacillus	0.0007	0.0007	0	0	0		0.0014	0.0009	0	0	0.0038		0.6162	0.5377
Bacteria	Firmicutes	Erysipelotrichia	Erysipelotrichales	Erysipelotrichaceae	Solobacterium	0	0	0	0	0		0.0007	0.0007	0	0	0		1	0.3173
Bacteria	Firmicutes	Clostridia	Clostridiales	Peptostreptococcaceae	Sporacetigenium	0.0247	0.0117	0	0.0044	0.0586		0.0019	0.0019	0	0	0		1.66	0.0969
Bacteria	Firmicutes	Clostridia	Clostridiales	Clostridiales_Incertae Sedis XI	Sporanaerobacter	0.0077	0.0038	0.0011	0.0048	0.0081		0.0048	0.002	0	0.002	0.0115		0.5392	0.5898
Bacteria	Firmicutes	Clostridia	Clostridiales	Ruminococcaceae	Sporobacter	0.1549	0.048	0.0608	0.0973	0.2294		0.1136	0.0495	0.02	0.055	0.2204		1.4703	0.1415
Bacteria	Firmicutes	Clostridia	Clostridiales	Lachnospiraceae	Sporobacterium	0.0033	0.0015	0	0.0021	0.0053		0.0012	0.0008	0	0	0.0031		1.0861	0.2774
Bacteria	Firmicutes	Bacilli	Bacillales	Planococcaceae	Sporosarcina	0	0	0	0	0		0.0046	0.0021	0	0.0025	0.0094		2.2075	0.0273
Bacteria	Firmicutes	Bacilli	Bacillales	Staphylococcaceae	Staphylococcus	0.0058	0.0028	0	0.0045	0.0079		0.1285	0.0591	0.0183	0.094	0.1272		2.2747	0.0229
Bacteria	Firmicutes	Bacilli	Lactobacillales	Streptococcaceae	Streptococcus	0.0081	0.0036	0.0011	0.0052	0.01		0.0084	0.0042	0.001	0.0053	0.008		0	1
Bacteria	Firmicutes	Bacilli	Bacillales	Bacillaceae 2	Streptohalobacillus	0.0007	0.0007	0	0	0		0.0019	0.0013	0	0	0.0037		0.6162	0.5377
Bacteria	Cyanobacteria/Chloroplast	Chloroplast	Chloroplast	Chloroplast	Streptophyta	0.0018	0.0009	0	0	0.0049		0.0014	0.0009	0	0	0.0038		0.3831	0.7017
Bacteria	Firmicutes	Clostridia	Clostridiales	Ruminococcaceae	Subdoligranulum	0.003	0.0012	0	0.0022	0.0058		0.0011	0.0007	0	0	0.0031		1.3275	0.1844
Bacteria	Firmicutes	Clostridia	Clostridiales	Lachnospiraceae	Syntrophococcus	0.2302	0.0684	0.0547	0.1966	0.3628		0.0672	0.0221	0.0151	0.0516	0.1011		1.7854	0.0742
Bacteria	Bacteroidetes	Bacteroidia	Bacteroidales	Prolixibacteraceae	Tangfeifania	0.0007	0.0007	0	0	0		0.0006	0.0006	0	0	0		0.0913	0.9273
Bacteria	Bacteroidetes	Bacteroidia	Bacteroidales	Porphyromonadaceae	Tannerella	1.838	0.4548	0.6489	1.8215	3.0188		0.991	0.2423	0.6619	0.763	0.9467		1.0502	0.2936
Bacteria	Firmicutes	Clostridia	Clostridiales	Peptostreptococcaceae	Tepidibacter	0.0005	0.0005	0	0	0		0.0006	0.0006	0	0	0		0.0913	0.9273
Bacteria	Firmicutes	Bacilli	Bacillales	Paenibacillaceae 1	Thermobacillus	0	0	0	0	0		0.0005	0.0005	0	0	0		1	0.3173
Bacteria	Bacteroidetes	Bacteroidia	Bacteroidales	Marinilabiliaceae	Thermophagus	0	0	0	0	0		0.0005	0.0005	0	0	0		1	0.3173
Bacteria	Firmicutes	Clostridia	Clostridiales	Clostridiaceae 4	Thermotalea	0.0294	0.0078	0.0144	0.0237	0.0456		0.0099	0.0033	0.0012	0.0078	0.0161		2.0013	0.0454
Bacteria	Actinobacteria	Actinobacteria	Actinomycetales	Corynebacteriaceae	Turicella	0	0	0	0	0		0.0007	0.0007	0	0	0		1	0.3173
Bacteria	Firmicutes	Erysipelotrichia	Erysipelotrichales	Erysipelotrichaceae	Turicibacter	1.3768	0.3064	0.945	1.2078	1.6416		4.356	0.8647	2.3162	4.1675	5.1719		3.0456	0.0023
Bacteria	Firmicutes	Negativicutes	Selenomonadales	Veillonellaceae	Veillonella	0.0019	0.0015	0	0	0.0028		0.0013	0.0013	0	0	0		0.6162	0.5377
Bacteria	Firmicutes	Bacilli	Bacillales	Bacillaceae 2	Virgibacillus	0	0	0	0	0		0.0019	0.0009	0	0	0.0049		1.8487	0.0645
Bacteria	Firmicutes	Bacilli	Bacillales	Bacillaceae 2	Vulcanibacillus	0	0	0	0	0		0.0007	0.0007	0	0	0		1	0.3173
Bacteria	Proteobacteria	Epsilonproteobacteria	Campylobacterales	Helicobacteraceae	Wolinella	0.0007	0.0007	0	0	0		0	0	0	0	0		1	0.3173
Bacteria	Bacteroidetes	Bacteroidia	Bacteroidales	Prevotellaceae	Xylanibacter	0.0152	0.0074	0	0.0055	0.0393		0.0202	0.0117	0	0	0.0551		0.1157	0.9079
Bacteria	Actinobacteria	Actinobacteria	Actinomycetales	Promicromonosporaceae	Xylanimicrobium	0	0	0	0	0		0.0007	0.0007	0	0	0		1	0.3173
Bacteria	Actinobacteria	Actinobacteria	Actinomycetales	Micrococcaceae	Yaniella	0	0	0	0	0		0.0039	0.0018	0	0.0026	0.0056		2.2075	0.0273
Bacteria	Firmicutes	Negativicutes	Selenomonadales	Veillonellaceae	Zymophilus	0.0005	0.0005	0	0	0		0	0	0	0	0		1	0.3173
					Rejected hit	1.0529	0.0926	0.8388	1.1217	1.2463		0.9589	0.0691	0.7925	0.8752	1.1623		0.7351	0.4622

## Sheet: Table S7
Supplementary Table 7. Neurotransmitters and their metabolites in plasma and brain of mice chronically treated with corticosterone.
	mPFC										Hb/PVT										DG										CA										Hypo
	Veh			CORT			t-test				Veh			CORT			t-test				Veh			CORT			t-test				Veh			CORT			t-test				Veh			CORT			t-test
	Mean	SEM		Mean	SEM		t value	df	p value		Mean	SEM		Mean	SEM		t value	df	p value		Mean	SEM		Mean	SEM		t value	df	p value		Mean	SEM		Mean	SEM		t value	df	p value		Mean	SEM		Mean	SEM		t value	df	p value
Serotonin (5-HT)	0.15	0.03		0.08	0.02		2.07	13	0.0585		0.03	0.01		0.02	0.01		1.2	13	0.2499		0.16	0.03		0.11	0.02		1.47	13	0.1647		0.6	0.07		0.3	0.07		3.03	13	0.0096		0.32	0.06		0.25	0.04		0.94	13	0.3622
5-hydroxyindoleacetic acid (5-HIAA)	0.35	0.06		0.2	0.03		2.11	13	0.0546		0.26	0.04		0.12	0.02		2.76	13	0.0162		0.36	0.06		0.2	0.02		2.4	13	0.0319		0.47	0.07		0.33	0.07		1.43	13	0.1761		0.41	0.04		0.19	0.04		3.56	13	0.0035
5-HT turnover	2.74	0.47		3.19	0.81		0.49	13	0.6316		11.16	2.16		8.82	3.02		0.65	12	0.5281		2.92	0.79		2.42	0.49		0.52	13	0.6121		0.81	0.1		1.43	0.42		1.54	13	0.1471		2.48	1.34		0.97	0.35		1.02	13	0.3243
Dopa	0.06	0.01		0.03	0.01		1.54	13	0.1485		0.04	0.01		0.03	0		2.5	13	0.0266		0.04	0.01		0.03	0		1.97	13	0.0702		0.06	0.01		0.05	0.01		0.82	13	0.4247		0.05	0.01		0.03	0		2.04	13	0.0623
Dopamine (DA)	0.02	0		0.03	0		1.42	13	0.1782		0.01	0		0	0		0.96	13	0.3568		0.01	0		0	0		1.8	13	0.0957		0.04	0.01		0.02	0		2.48	13	0.0277		0.13	0.02		0.12	0.01		0.69	13	0.503
3,4-dihydroxyphenylacetic acid (DOPAC)	0.06	0.01		0.06	0.02		0.23	13	0.8181		0.07	0.03		0.05	0.01		0.57	13	0.5798		0.06	0.02		0.07	0.02		0.54	13	0.6009		0.08	0.02		0.08	0.01		0.09	13	0.9313		0.09	0.04		0.08	0.02		0.13	13	0.9003
Homovanillic acid (HVA)	0.29	0.1		0.22	0.04		0.68	13	0.5108		0.25	0.05		0.17	0.01		1.64	13	0.1257		0.29	0.06		0.22	0.03		1.06	13	0.307		0.37	0.07		0.31	0.04		0.75	13	0.4674		0.3	0.06		0.25	0.04		0.64	13	0.5363
3-methoxytyramine (3-MT)	0.06	0.01		0.04	0.01		1.26	13	0.2311		0.05	0.01		0.05	0.01		0.33	13	0.7498		0.06	0		0.07	0.01		1.3	13	0.215		0.09	0.01		0.06	0.02		1.23	13	0.2418		0.07	0.01		0.06	0.01		0.51	13	0.6219
DA turnover	18.19	3.8		16.16	7.18		0.26	13	0.7997		152.96	36.97		254.83	83.56		1.17	13	0.2641		75.68	12.67		191.01	61.68		1.96	13	0.0723		16.49	2.52		31.25	5.59		2.52	13	0.0257		11.04	8.54		3.85	0.87		0.78	13	0.4488
Noradrenaline (NA)	0.06	0.01		0.03	0		1.42	13	0.1786		0.03	0		0.03	0		0.94	13	0.3622		0.05	0		0.06	0.03		0.49	13	0.6297		0.07	0.01		0.05	0.01		1.13	13	0.2792		0.05	0.01		0.04	0.01		1.07	13	0.3021
3-methoxy-4-hydroxyphenylglycol (MHPG)	0.7	0.33		0.31	0.11		1.06	13	0.3096		0.97	0.41		0.37	0.1		1.35	13	0.1993		0.88	0.33		0.33	0.1		1.48	13	0.1622		0.52	0.09		0.36	0.11		1.15	13	0.27		0.8	0.34		0.38	0.08		1.14	13	0.2761
Normetanephrine (NM)	1.16	0.2		0.67	0.09		2.13	13	0.0525		1.08	0.21		0.55	0.07		2.19	13	0.0472		1.04	0.12		0.76	0.06		1.98	13	0.0687		1.45	0.22		0.92	0.12		2.02	13	0.064		1.39	0.28		0.79	0.1		1.9	13	0.0803
NA turnover	32.53	1.62		28.1	3.51		1.19	13	0.2534		87.51	42.97		36.4	3.12		1.11	13	0.289		36.09	6.17		27.19	4.73		1.12	13	0.2835		29.35	2.02		27.69	3.24		0.45	13	0.6623		42.74	8.55		29.46	2.92		1.39	13	0.1889
Adrenaline	1.17	0.21		0.67	0.08		2.12	13	0.0534		1.1	0.21		0.58	0.08		2.18	13	0.0479		1.03	0.1		0.79	0.07		1.84	13	0.0882		1.45	0.2		0.93	0.13		2.08	13	0.0582		1.37	0.27		0.79	0.1		1.91	13	0.0779
Acetylcholine	0.29	0.03		0.13	0.03		3.83	13	0.0021		0.29	0.04		0.16	0.02		2.98	13	0.0107		0.36	0.04		0.17	0.03		3.27	13	0.0061		0.34	0.06		0.16	0.03		2.57	13	0.0233		0.29	0.02		0.15	0.03		3.52	13	0.0038
Glutamic acid (Glu)	257.39	41.05		160.77	16.28		2.07	13	0.0587		67.24	18.34		37.68	4.63		1.47	13	0.1665		270.96	67.13		158.71	15.66		1.53	13	0.151		446.52	125.17		237.35	29.33		1.52	13	0.1513		201.5	34.73		139.06	8.06		1.64	13	0.1248
Gamma-aminobutyric acid (GABA)	58.08	8.46		39.02	3.26		1.99	13	0.0682		18.37	2.81		11.33	1.07		2.22	13	0.0451		83.29	10.04		61.77	5		1.83	13	0.09		137.81	13.21		85.69	7.76		3.27	13	0.006		219.07	31.19		151.36	8.85		1.96	13	0.0714
Glu/GABA	4.57	0.44		4.09	0.22		0.94	13	0.3636		3.4	0.3		3.29	0.2		0.31	13	0.7635		3.02	0.31		2.57	0.2		1.16	13	0.2678		2.99	0.47		2.93	0.44		0.08	13	0.9352		0.9	0.04		0.94	0.08		0.39	13	0.702
Tryptophan	4.4	0.68		2.57	0.33		2.3	13	0.0384		1.44	0.16		0.73	0.13		3.39	13	0.0049		4.79	0.7		3.08	0.42		2.03	13	0.0638		12.34	1.42		6.87	0.8		3.23	13	0.0066		7.55	0.72		5.11	0.85		2.2	13	0.0463
Kynurenine	0.26	0.08		0.1	0.01		1.99	13	0.0685		0.26	0.07		0.09	0.01		2.25	13	0.0427		0.33	0.12		0.13	0.01		1.63	13	0.1268		0.45	0.16		0.16	0.02		1.73	13	0.1068		0.34	0.12		0.11	0		1.82	13	0.092
ND, not detected
NC, not calculated

## Sheet: Table S8
Supplementary Table 8. Brain and plasma metabolites in mice chronically treated with corticosterone.
mPFC											Hb/PVT											DG											CA											Hypothalamus
Compound	Veh_Mean	Veh_SEM	CORT_Mean	CORT_SEM	CORT/Veh	VIP (Component 1)	t value	df	p value		Compound	Veh_Mean	Veh_SEM	CORT_Mean	CORT_SEM	CORT/Veh	VIP (Component 1)	t value	df	p value		Compound	Veh_Mean	Veh_SEM	CORT_Mean	CORT_SEM	CORT/Veh	VIP (Component 1)	t value	df	p value		Compound	Veh_Mean	Veh_SEM	CORT_Mean	CORT_SEM	CORT/Veh	VIP (Component 1)	t value	df	p value		Compound	Veh_Mean	Veh_SEM	CORT_Mean	CORT_SEM	CORT/Veh
Uracil	0.0406771	0.0035405	0.0203921	0.0039159	0.501316	1.6934	3.85	13	0.002		Homocystine	1.34462	0.110196	0.264785	0.0337218	0.196921	1.8291	8.82	13	< 0.0001		Uracil	0.122069	0.0137411	0.045459	0.0086211	0.372405	1.833	4.56	13	0.0005		Symmetric dimethylarginine	0.196548	0.0087695	0.0799528	0.0108057	0.406785	1.7037	8.46	13	< 0.0001		Creatinine	21.0857	1.54504	13.154	1.12261	0.623835
Acetylcholine	0.286144	0.028222	0.13139	0.0287701	0.459173	1.6882	3.83	13	0.0021		Adenine	0.24912	0.0198393	0.0589339	0.0052306	0.236568	1.8256	8.7	13	< 0.0001		Choline	54.0667	4.82147	30.3872	2.51515	0.562031	1.7669	4.17	13	0.0011		Methionine	10.7337	0.532753	5.66428	0.801196	0.527708	1.5396	5.39	13	0.0001		5-Hydroxyindoleacetic acid	0.41379	0.044781	0.19136	0.0429955	0.462457
Histidine	4.39815	0.577067	1.9884	0.237074	0.452098	1.6529	3.66	13	0.0029		Adenosine	29.0274	3.37138	4.58868	0.664771	0.158081	1.7373	6.65	13	< 0.0001		Dimethylglycine	8.91442	0.818755	4.90231	0.435962	0.54993	1.7626	4.14	13	0.0012		Uracil	0.0930968	0.0095935	0.0334803	0.0070614	0.359629	1.4892	4.88	13	0.0003		Nicotinic acid	1.0531	0.079123	0.680857	0.0667723	0.646526
Methionine	4.02544	0.456976	2.35865	0.255828	0.585938	1.4995	3.06	13	0.0092		Choline	19.7289	1.17078	9.52382	1.4476	0.482736	1.6561	5.54	13	0.0001		Histidine	5.23084	0.699083	2.51894	0.325666	0.481555	1.5902	3.35	13	0.0052		Isoleucine	20.9586	1.22376	12.4105	1.30228	0.592144	1.4786	4.78	13	0.0004		Acetylcholine	0.286689	0.023602	0.154217	0.0298657	0.537924
Adenine	1.58191	0.249064	0.746462	0.0623026	0.471873	1.4986	3.05	13	0.0093		Dimethylglycine	3.23619	0.199945	1.54466	0.236847	0.477307	1.6524	5.5	13	0.0001		Acetylcholine	0.358535	0.0436908	0.173506	0.033976	0.483931	1.5698	3.27	13	0.0061		Glutathione	535.151	31.9364	262.967	50.5413	0.491388	1.4666	4.68	13	0.0004		Choline	98.5688	11.2076	56.6152	5.91021	0.574372
Symmetric dimethylarginine	0.0636017	0.0105696	0.0286476	0.0028671	0.450422	1.4827	3	13	0.0103		FAD	0.0780164	0.0041067	0.0520433	0.0043001	0.667082	1.5231	4.36	13	0.0008		Symmetric dimethylarginine	0.0677905	0.0063952	0.0415059	0.0056663	0.612267	1.5049	3.04	13	0.0096		Uridine	16.0627	0.814982	8.98938	1.34664	0.559642	1.4609	4.63	13	0.0005		Histidine	6.75227	0.994428	3.43837	0.3895	0.509217
Dimethylglycine	8.33884	1.19831	4.42082	0.295417	0.530148	1.4767	2.98	13	0.0107		Methionine	0.625276	0.0609976	0.319661	0.0369961	0.511231	1.4886	4.13	13	0.0012		Leucine	17.0222	1.90338	10.6825	1.18823	0.627567	1.4097	2.73	13	0.0173		Homocystine	36.8168	3.63216	14.8004	3.12966	0.402001	1.448	4.52	13	0.0006		Uracil	0.0652479	0.0122235	0.0262202	0.0041861	0.401855
Choline	50.9742	7.36958	27.1534	2.15274	0.532688	1.4589	2.92	13	0.012		Uridine	1.05712	0.0827554	0.596342	0.0787361	0.564121	1.4679	4	13	0.0015		Carnitine	31.9511	3.83884	20.4137	1.63332	0.638903	1.3754	2.63	13	0.021		Histidine	10.91	1.31473	4.06394	0.610918	0.372498	1.4448	4.5	13	0.0006		Niacinamide	85.7787	7.88178	58.2058	5.72585	0.678558
Nicotinic acid	0.694201	0.0959312	0.377645	0.0548396	0.544	1.4076	2.75	13	0.0164		Uracil	0.0145945	0.0016198	0.0062612	0.0013423	0.429011	1.4495	3.89	13	0.0019		Methionine	4.22111	0.400521	2.85679	0.333741	0.676786	1.3568	2.57	13	0.0232		Adenine	4.78695	0.491407	1.82062	0.43468	0.38033	1.4402	4.46	13	0.0006		Symmetric dimethylarginine	0.103755	0.0086785	0.0676167	0.0115799	0.651698
Valine	10.7915	1.46219	6.39934	0.496086	0.592999	1.3847	2.68	13	0.0188		Leucine	8.18079	0.754081	4.32066	0.628674	0.528148	1.4448	3.86	13	0.002		Cystathionine	0.837793	0.109791	0.49498	0.0712144	0.590814	1.3437	2.53	13	0.0249		Pantothenic acid	5.30801	0.387589	3.19002	0.307174	0.600983	1.4043	4.19	13	0.0011		Valine	18.8021	2.02648	12.2818	1.4845	0.653213
Niacinamide	54.9674	6.77149	33.2869	4.38426	0.605576	1.3566	2.6	13	0.022		Phenylalanine	8.28088	0.900588	3.9326	0.760266	0.474901	1.4018	3.63	13	0.0031		Creatinine	23.1037	3.34615	13.9339	0.888827	0.603102	1.3265	2.49	13	0.0273		5-Glutamylcysteine	0.613644	0.0341838	0.312753	0.0668701	0.509665	1.4001	4.17	13	0.0011		Ophthalmic acid	0.103385	0.0057144	0.158483	0.023213	1.53293
Proline	10.8426	1.69529	6.01386	0.440813	0.554652	1.3521	2.59	13	0.0226		Ornithine	0.485962	0.0472901	0.258351	0.0408207	0.531627	1.3941	3.59	13	0.0033		Nicotinic acid	0.805303	0.109036	0.491629	0.0535076	0.61049	1.3187	2.46	13	0.0284		Arginine	50.9943	3.25555	29.305	4.20166	0.574672	1.3958	4.14	13	0.0012		Dimethylglycine	16.7034	2.72469	9.36675	0.846551	0.56077
Creatinine	19.0188	3.1844	10.2485	0.681444	0.53886	1.3291	2.52	13	0.0256		Tryptophan	1.4362	0.157108	0.728314	0.132756	0.50711	1.3526	3.39	13	0.0049		5-Hydroxyindoleacetic acid	0.35643	0.0571004	0.200934	0.0220981	0.563741	1.2962	2.4	13	0.0319		Valine	27.1038	2.4192	15.6907	1.37081	0.578913	1.3666	3.94	13	0.0017		Carnitine	54.0839	6.11392	36.6017	3.23133	0.676758
Homocystine	11.6721	2.04442	6.09845	0.482658	0.522479	1.3168	2.49	13	0.0273		Nicotinic acid	0.190493	0.0222888	0.101318	0.0145275	0.531874	1.3216	3.24	13	0.0064		Valine	11.4931	1.11037	8.2255	0.720119	0.715693	1.2905	2.39	13	0.0328		Dimethylglycine	17.6335	2.11983	8.11994	0.984614	0.460484	1.3559	3.88	13	0.0019		Tyrosine	20.3788	1.91248	13.9534	1.90267	0.6847
Tyrosine	12.6366	1.77501	7.78619	0.777887	0.616161	1.2772	2.38	13	0.0334		Acetylcholine	0.28766	0.0368109	0.157893	0.0196546	0.548887	1.2586	2.98	13	0.0107		Phenylalanine	17.6818	3.07248	9.39192	1.2775	0.531163	1.2809	2.36	13	0.0344		Proline	22.5673	2.15505	12.8046	1.07187	0.567394	1.3555	3.87	13	0.0019		Methionine	6.90661	0.598954	4.71597	0.745143	0.68282
Uridine	5.92913	0.782484	3.76029	0.422005	0.634206	1.2619	2.34	13	0.036		Tyrosine	3.91331	0.497308	2.19326	0.243029	0.560462	1.2552	2.97	13	0.0109		Adenine	2.28321	0.274865	1.47724	0.213215	0.647	1.2433	2.27	13	0.0412		Nicotinic acid	1.80094	0.185551	0.952127	0.118259	0.528684	1.3312	3.73	13	0.0025		Tryptophan	7.54509	0.720171	5.11329	0.847014	0.677697
Tryptophan	4.40417	0.682761	2.57031	0.333486	0.583609	1.2485	2.3	13	0.0384		Hypoxanthine	1.19723	0.0939703	0.728195	0.131444	0.608235	1.2534	2.96	13	0.0111		Hypoxanthine	4.84618	0.535191	3.14426	0.562157	0.648812	1.213	2.19	13	0.0474		Asymmetric dimethylarginine	0.262691	0.0180831	0.156532	0.0231854	0.595879	1.3188	3.66	13	0.0029		Thymidine monophosphate	0.148268	0.018677	0.288157	0.0655862	1.94348
Isoleucine	7.89687	1.04464	5.04195	0.573749	0.638474	1.2465	2.3	13	0.0388		Guanosine 3',5'-cyclic monophosphate	0.020514	0.0029733	0.0101646	0.0017358	0.495496	1.2364	2.89	13	0.0126		Niacinamide	66.7766	10.1914	41.1652	4.43193	0.616462	1.2128	2.19	13	0.0474		Tyrosine	33.2624	3.24933	18.5553	2.24945	0.557846	1.311	3.61	13	0.0031		Citrulline	35.6369	4.05162	25.5162	2.20799	0.716004
FAD	0.310385	0.0403122	0.20241	0.0235105	0.652126	1.2184	2.23	13	0.0443		Cystathionine	0.306248	0.0395113	0.173779	0.0210105	0.567445	1.2215	2.84	13	0.0141		Allantoin	0.071134	0.010882	0.04107	0.0082605	0.577361	1.1964	2.15	13	0.051		Carnitine	66.2154	7.80212	33.9188	3.80317	0.512249	1.2993	3.55	13	0.0036		Phenylalanine	25.2536	4.6906	14.0461	2.25532	0.556203
Adenosine	138.119	27.6585	72.7844	4.19565	0.52697	1.2002	2.18	13	0.0482		Isoleucine	1.60233	0.146745	1.06739	0.115842	0.666145	1.2125	2.8	13	0.015		Homocystine	16.5643	1.5755	11.4918	1.87637	0.693769	1.1703	2.09	13	0.0572		FAD	0.796706	0.0533159	0.487389	0.0707546	0.611755	1.2984	3.55	13	0.0036		Dopa	0.0485689	0.0075391	0.0302462	0.0041892	0.622748
Arginine	21.6033	2.63536	14.6102	1.71952	0.676294	1.1882	2.15	13	0.0509		Xanthine	0.0165209	0.0013696	0.0110594	0.0014156	0.669419	1.2028	2.77	13	0.016		Lysine	136.131	26.7526	74.421	9.24092	0.546688	1.158	2.06	13	0.0603		Choline	108.729	14.2123	52.4072	6.71719	0.482	1.2733	3.41	13	0.0046		Leucine	28.8482	4.44635	17.8117	2.78881	0.617431
Normetanephrine	1.16271	0.200234	0.671667	0.087977	0.577672	1.1813	2.13	13	0.0525		Niacinamide	16.8759	2.3296	9.35488	1.14902	0.554332	1.2023	2.76	13	0.0161		Arginine	20.8751	2.29855	14.8043	1.79365	0.709185	1.1495	2.04	13	0.0625		Niacinamide	143.286	14.812	81.7226	9.8527	0.570348	1.261	3.35	13	0.0052		Arginine	40.8036	4.50289	28.5159	3.95072	0.698859
Phenylalanine	15.9384	3.53395	7.10962	1.78022	0.44607	1.1805	2.13	13	0.0527		5-Hydroxyindoleacetic acid	0.261309	0.0440199	0.117129	0.023871	0.448239	1.2012	2.76	13	0.0162		Tryptophan	4.79273	0.700395	3.07544	0.41947	0.641688	1.1448	2.03	13	0.0638		Citicoline	2.46089	0.176825	1.48754	0.23866	0.604473	1.2567	3.33	13	0.0054		Proline	11.8322	1.47347	8.17244	1.02357	0.690695
Epinephrine	1.17184	0.206014	0.674851	0.0816488	0.575892	1.1774	2.12	13	0.0534		Guanosine	1.39655	0.122539	0.879643	0.150394	0.629868	1.182	2.69	13	0.0185		Proline	9.6121	1.23627	6.67799	0.650725	0.694749	1.138	2.01	13	0.0656		Gamma-aminobutyric acid	137.813	13.2091	85.6922	7.76053	0.621801	1.2449	3.27	13	0.006		Gamma-aminobutyric acid	219.073	31.1876	151.363	8.85438	0.690925
5-Hydroxyindoleacetic acid	0.3548	0.0599865	0.203125	0.0340953	0.572506	1.1723	2.11	13	0.0546		Carnitine	11.4883	1.6747	6.44962	0.596313	0.56141	1.1779	2.68	13	0.019		Normetanephrine	1.03976	0.121838	0.75767	0.0596741	0.728697	1.1266	1.98	13	0.0687		Phenylalanine	33.71	4.10383	17.603	2.4176	0.522189	1.2409	3.25	13	0.0063		Glycine	1.15219	0.169382	0.774901	0.0728746	0.672547
Serotonin	0.1456	0.026454	0.0796115	0.0153688	0.546781	1.1567	2.07	13	0.0585		Histidine	1.49946	0.297241	0.652901	0.0872227	0.435424	1.1469	2.57	13	0.0233		Dopa	0.0448246	0.0076702	0.0275523	0.0031912	0.614669	1.1214	1.97	13	0.0702		Tryptophan	12.3382	1.4185	6.86905	0.796325	0.556731	1.2352	3.23	13	0.0066		Epinephrine	1.37484	0.268075	0.794493	0.102078	0.57788
Glutamic acid	257.387	41.0528	160.77	16.2834	0.624623	1.1557	2.07	13	0.0587		Dopa	0.0438717	0.0059852	0.0251375	0.0041459	0.572978	1.1257	2.5	13	0.0266		Pantothenic acid	2.20769	0.236577	1.60926	0.181765	0.728934	1.1162	1.96	13	0.0717		Creatinine	49.9841	6.44201	26.0938	3.26338	0.522042	1.2209	3.16	13	0.0075		Adenosine monophosphate	190.297	31.394	117.595	19.5725	0.617959
Lysine	109.344	20.0342	62.5044	8.24468	0.571634	1.1465	2.05	13	0.0611		Serine	2.08958	0.164358	1.52872	0.150568	0.73159	1.1226	2.49	13	0.0272		Tyrosine	13.4972	1.78435	9.35552	1.04051	0.693147	1.1022	1.93	13	0.0759		Cystathionine	2.81252	0.334351	1.42645	0.2714	0.507179	1.22	3.16	13	0.0076		Normetanephrine	1.38844	0.27978	0.791703	0.0998771	0.570212
Leucine	17.2367	3.0972	10.147	1.20193	0.588687	1.1337	2.02	13	0.0645		Glycine	0.355249	0.0609784	0.185448	0.0212255	0.522022	1.1205	2.48	13	0.0275		Thymidine monophosphate	0.0674237	0.0097729	0.110344	0.0215101	1.63658	1.0891	1.9	13	0.0799		Citric acid	10.0363	1.03998	5.85964	0.807967	0.583844	1.2077	3.1	13	0.0084		Cytidine	0.03993	0.0100507	0.0192518	0.0024642	0.482139
Gamma-aminobutyric acid	58.0802	8.46302	39.0166	3.26292	0.671771	1.1204	1.99	13	0.0682		Valine	2.3562	0.328287	1.48298	0.0982628	0.629394	1.0941	2.4	13	0.0323		Homocysteine	0.0573516	0.0105418	0.0341598	0.0050572	0.595621	1.0854	1.89	13	0.0811		Leucine	36.0571	3.71312	22.1484	2.36134	0.61426	1.197	3.05	13	0.0092		Kynurenine	0.343248	0.121099	0.106442	0.0047994	0.310101
Kynurenine	0.264084	0.0774892	0.0968922	0.0134278	0.366899	1.1192	1.99	13	0.0685		Argininosuccinic acid	0.12054	0.0174058	0.0679357	0.0128849	0.563596	1.085	2.37	13	0.034		Asymmetric dimethylarginine	0.122651	0.0111032	0.0921156	0.0118678	0.751041	1.0798	1.88	13	0.0829		Serotonin	0.597957	0.06916	0.304232	0.0667101	0.508786	1.1924	3.03	13	0.0096		Isoleucine	15.3014	2.66782	9.51143	1.54374	0.621605
Creatine	384.483	78.4228	217.963	13.8856	0.566897	1.1051	1.95	13	0.0726		Cytidine	0.0471781	0.0102985	0.0195106	0.0041442	0.413552	1.0828	2.36	13	0.0345		Ophthalmic acid	0.0682711	0.0067632	0.094443	0.0128962	1.38335	1.074	1.87	13	0.0847		Xanthine	0.312034	0.0370993	0.175281	0.0228189	0.561737	1.1911	3.03	13	0.0097		Adenosine	148.346	31.2538	84.9802	16.0037	0.572852
Asymmetric dimethylarginine	0.0858269	0.0126245	0.0575044	0.0067452	0.670004	1.0793	1.9	13	0.0805		Proline	2.05041	0.307603	1.22783	0.130339	0.598821	1.0749	2.34	13	0.0361		Epinephrine	1.03015	0.104759	0.791131	0.0692791	0.767979	1.0636	1.84	13	0.0882		Guanosine monophosphate	55.064	4.58559	36.3605	4.18702	0.660331	1.1794	2.98	13	0.0107		Creatine	469.716	110.108	272.825	17.7491	0.58083
Citrulline	28.275	5.00482	17.8527	1.3996	0.631396	1.0743	1.88	13	0.0821		Histamine	0.18553	0.026533	0.111932	0.0145198	0.603307	1.0737	2.33	13	0.0363		Gamma-aminobutyric acid	83.2867	10.0416	61.773	4.99771	0.741691	1.0583	1.83	13	0.09		Hypoxanthine	12.6809	1.02827	8.52078	1.23807	0.671937	1.085	2.61	13	0.0217		4-Hydroxyproline	9.77837	1.20917	7.53101	0.447123	0.77017
Hypoxanthine	3.46177	0.54646	1.89126	0.623588	0.546327	1.0729	1.9	13	0.0794		Kynurenine	0.262483	0.0728645	0.0856874	0.0091254	0.32645	1.0447	2.25	13	0.0427		Isoleucine	8.02727	0.949916	5.82925	0.68207	0.72618	1.0572	1.83	13	0.0904		Adenosine 3',5'-cyclic monophosphate	0.546229	0.0596332	0.361584	0.0329596	0.661963	1.0831	2.6	13	0.022		Glutamic acid	201.497	34.7329	139.059	8.06146	0.690132
Glutamine	100.941	18.384	61.7693	7.61055	0.611933	1.0667	1.87	13	0.0846		Gamma-aminobutyric acid	18.3689	2.80521	11.3322	1.07495	0.616922	1.0349	2.22	13	0.0451		Glutamine	128.785	28.7704	70.9125	8.5871	0.550628	1.0497	1.81	13	0.093		4-Hydroxyproline	20.5858	2.50791	13.2145	1.00222	0.641925	1.0792	2.59	13	0.0226		Histamine	0.249811	0.0663402	0.132903	0.0119637	0.532015
Citric acid	3.22245	0.56067	2.07896	0.158474	0.645149	1.0562	1.84	13	0.0881		Normetanephrine	1.0816	0.214626	0.553981	0.074468	0.512187	1.0265	2.19	13	0.0472		Dopamine	0.0064872	0.0013834	0.0034153	0.000910082	0.526468	1.0419	1.8	13	0.0957		Citrulline	56.6998	8.12404	32.6905	3.54547	0.576554	1.0759	2.57	13	0.0231		Cystine	0.29662	0.0963127	0.123567	0.0472354	0.416585
Carnitine	17.8226	3.51043	10.7769	1.10604	0.604678	1.0372	1.8	13	0.0947		Epinephrine	1.10076	0.211057	0.577874	0.0827308	0.524979	1.0238	2.18	13	0.0479		Glycine	0.675434	0.102427	0.463807	0.0517439	0.686681	1.026	1.76	13	0.1015		Acetylcholine	0.341308	0.0616041	0.156821	0.0298904	0.459471	1.0749	2.57	13	0.0233		Serine	8.81783	1.07757	6.82482	0.604751	0.77398
Homocysteine	0.0476789	0.007805	0.0310412	0.0041618	0.651047	1.0368	1.8	13	0.0948		Creatinine	7.05774	1.21878	3.88789	0.713576	0.550869	1.0154	2.16	13	0.0501		Adenosine	169.555	34.1368	103.532	8.7361	0.61061	1.024	1.76	13	0.1023		Argininosuccinic acid	1.11911	0.076837	0.682099	0.164801	0.6095	1.058	2.51	13	0.0261		Lysine	170.808	35.0263	111.6	9.09981	0.653369
Pantothenic acid	1.73073	0.324059	1.09001	0.116662	0.629799	1.0162	1.76	13	0.1024		Isocitric acid	0.419346	0.0449577	0.283136	0.0467419	0.675186	0.99318	2.1	13	0.0562		Citrulline	25.3072	3.08256	18.6346	2.05443	0.736334	1.0181	1.75	13	0.1045		Dopamine	0.0392843	0.0086963	0.0156674	0.0020095	0.398821	1.0492	2.48	13	0.0277		Thymidine	0.165592	0.0448751	0.0919549	0.0103438	0.555311
Glycine	0.646708	0.109302	0.431273	0.0458811	0.666874	1.0008	1.72	13	0.1083		Creatine	186.998	34.2997	108.089	9.27962	0.578019	0.98935	2.09	13	0.0573		Histamine	0.201373	0.0391692	0.12823	0.0089274	0.636779	0.99914	1.71	13	0.1119		Isocitric acid	8.28588	0.77086	5.61294	0.79815	0.677411	1.0271	2.4	13	0.0319		Hypoxanthine	10.1527	1.62379	6.92218	1.43416	0.681805
4-Hydroxyproline	7.90048	1.28371	5.43357	0.463828	0.687751	0.99269	1.71	13	0.1115		Thymidine	0.0393497	0.0073207	0.0228628	0.0013314	0.581016	0.98428	2.07	13	0.0588		Cytidine	0.0324433	0.0074777	0.0184146	0.0024801	0.567593	0.98623	1.68	13	0.1171		Acetylcarnitine	35.2118	5.16808	21.6872	2.26138	0.615906	0.98917	2.28	13	0.0403		Cystathionine	1.34176	0.158489	1.05521	0.102945	0.786437
Xanthine	0.0996665	0.0179605	0.0649562	0.0076531	0.651736	0.9834	1.69	13	0.1153		Arginine	6.65861	1.18218	3.88718	0.475938	0.583783	0.98061	2.06	13	0.0599		Uridine	7.46445	0.706314	5.79517	0.696558	0.77637	0.98352	1.67	13	0.1182		Glycine	1.35094	0.197957	0.817987	0.109252	0.605494	0.98393	2.26	13	0.0415		Uridine	9.837	0.86447	8.09546	0.868035	0.82296
Histamine	0.191991	0.0333127	0.129627	0.0171085	0.675172	0.93708	1.59	13	0.1353		4-Hydroxyproline	2.21	0.373956	1.38533	0.0911653	0.626845	0.96175	2.01	13	0.0658		Pyruvic acid	0.0657067	0.0090468	0.0471218	0.0060269	0.717154	0.97551	1.66	13	0.1215		Cytidine monophosphate	10.695	1.47192	6.92096	0.843693	0.64712	0.94454	2.14	13	0.0521		2-Aminobutyric acid	6.47476	1.45771	4.26349	0.410148	0.658479
Alanine	1.36907	0.173882	1.01377	0.135849	0.740478	0.92875	1.58	13	0.1391		Pantothenic acid	0.551057	0.0771573	0.370381	0.0378957	0.672128	0.96078	2.01	13	0.0661		Methionine sulfoxide	0.308972	0.0535799	0.209865	0.0201767	0.679238	0.96604	1.64	13	0.1256		Inosine	147.963	17.8245	95.6651	16.5158	0.646549	0.94201	2.13	13	0.0528		Pantothenic acid	5.78971	0.444866	4.70284	0.691833	0.812276
Aspartic acid	17.098	3.13907	11.3576	1.49039	0.664264	0.92825	1.57	13	0.1394		Homocysteine	0.0298246	0.0039047	0.019856	0.0032076	0.665759	0.93508	1.94	13	0.0748		Kynurenine	0.330713	0.116343	0.125727	0.0139397	0.380171	0.96328	1.63	13	0.1268		Epinephrine	1.44698	0.201489	0.927327	0.134836	0.64087	0.92447	2.08	13	0.0582		Homocysteine	0.0765105	0.0087412	0.0617667	0.0059351	0.807297
Thymidine	0.0791363	0.0131461	0.0543453	0.0077243	0.68673	0.92336	1.56	13	0.1417		Cystine	0.306295	0.0577035	0.168663	0.0388549	0.550655	0.92813	1.92	13	0.0773		Xanthine	0.152783	0.0156834	0.117811	0.0152308	0.771098	0.94219	1.59	13	0.1361		Lysine	203.598	40.6058	107.212	20.3681	0.526586	0.90744	2.03	13	0.0637		Glutamine	150.888	28.365	108.827	8.49904	0.721243
Dopa	0.0589799	0.0137725	0.0348238	0.0057288	0.590435	0.90916	1.54	13	0.1485		Symmetric dimethylarginine	0.0078708	0.0019002	0.0036687	0.0011672	0.466115	0.9137	1.82	13	0.0923		Creatine	439.965	103.536	267.285	21.4612	0.607515	0.91187	1.53	13	0.1504		Normetanephrine	1.44898	0.217071	0.924359	0.121725	0.637939	0.90644	2.02	13	0.064		Threonine	1.49079	0.441394	0.851539	0.0707642	0.571198
Isocitric acid	2.75453	0.441413	1.99763	0.165161	0.725214	0.90032	1.52	13	0.1528		Allantoin	0.0696546	0.0122315	0.0390189	0.0109146	0.560177	0.9002	1.84	13	0.0879		Glutamic acid	270.957	67.134	158.707	15.6595	0.585729	0.91061	1.53	13	0.151		Adenosine	282.681	68.0374	131.194	20.6812	0.464107	0.89981	2	13	0.0663		Citric acid	2.96326	0.350734	2.27175	0.401245	0.766638
2-Aminobutyric acid	4.52283	0.738477	3.26463	0.267499	0.721811	0.89771	1.51	13	0.1541		Ophthalmic acid	0.0018178	0.0012119	0.0085805	0.0036201	4.72027	0.89263	1.87	13	0.0837		Argininosuccinic acid	0.466099	0.0524409	0.339943	0.0667483	0.729335	0.89996	1.5	13	0.1563		Adenosine monophosphate	346.215	65.8785	210.325	12.266	0.607498	0.86183	1.9	13	0.0804		Allantoin	0.0743769	0.0231992	0.0397969	0.0098015	0.535071
Cystathionine	0.243462	0.0437495	0.167028	0.0201655	0.686057	0.89626	1.51	13	0.1548		Lysine	39.3684	6.72166	25.1289	3.93992	0.6383	0.86629	1.76	13	0.1022		Guanosine monophosphate	22.1128	2.08297	17.5688	2.23775	0.79451	0.89081	1.49	13	0.1609		Glutamine	189.292	38.5802	103.652	19.4232	0.547575	0.86129	1.89	13	0.0806		FAD	0.422936	0.026427	0.337062	0.0640705	0.796957
Dopamine	0.0228458	0.002799	0.029608	0.0039543	1.29599	0.85169	1.42	13	0.1782		Citrulline	4.51674	0.985679	2.62636	0.280377	0.581471	0.85631	1.73	13	0.1066		3-Methoxy-4-hydroxyphenylglycol	0.884449	0.33403	0.333989	0.103474	0.377624	0.88996	1.48	13	0.1622		Kynurenine	0.450467	0.155018	0.160254	0.0195955	0.35575	0.80203	1.73	13	0.1068		B-Hydroxybutyric acid	0.0312649	0.0172486	0.0082441	0.005329	0.263685
Norepinephrine	0.0569062	0.0143971	0.0344846	0.0033049	0.60599	0.85099	1.42	13	0.1786		Glutamine	36.7095	6.25941	24.072	3.56283	0.655744	0.83701	1.69	13	0.1157		4-Hydroxyproline	9.09289	1.28849	6.91934	0.522743	0.760962	0.88813	1.48	13	0.1623		Serine	19.8642	3.09848	14.1294	1.75542	0.711297	0.73014	1.55	13	0.1459		Methionine sulfoxide	0.351221	0.0903659	0.229553	0.0198991	0.653585
Asparagine	0.810615	0.0963652	0.628643	0.0814619	0.775513	0.84916	1.42	13	0.1796		Adenosine 3',5'-cyclic monophosphate	0.0968938	0.0162057	0.0665948	0.0057991	0.687297	0.82748	1.66	13	0.1203		Serotonin	0.160895	0.0270911	0.10776	0.0229472	0.669753	0.88333	1.47	13	0.1647		Homocysteine	0.0723306	0.0144758	0.0457397	0.0083324	0.63237	0.72357	1.53	13	0.1499		Inosine	106.048	17.8282	81.8845	5.25094	0.772142
Serine	9.63109	1.40844	7.3084	0.79981	0.758833	0.82788	1.38	13	0.1916		Homovanillic acid	0.25492	0.0472777	0.168832	0.0147198	0.662293	0.81684	1.64	13	0.1257		Cystine	0.269219	0.0816457	0.126764	0.0476997	0.470857	0.8739	1.45	13	0.1709		Glutamic acid	446.517	125.171	237.351	29.3273	0.53156	0.72121	1.52	13	0.1513		3-Methoxy-4-hydroxyphenylglycol	0.803863	0.341613	0.377712	0.0820498	0.469871
Citicoline	0.79088	0.101912	0.605627	0.0846197	0.765763	0.82592	1.37	13	0.1927		Citric acid	0.461034	0.057895	0.321094	0.0661841	0.696465	0.80118	1.6	13	0.1338		Serine	10.4279	1.442	7.93593	0.847745	0.761031	0.86336	1.43	13	0.1753		Creatine	667.304	177.858	374.045	33.2134	0.560531	0.71748	1.52	13	0.1536		Xanthine	0.180605	0.0375047	0.130561	0.0222688	0.722911
Guanosine monophosphate	24.6084	3.62929	18.6313	2.33123	0.757111	0.80794	1.34	13	0.2032		Citicoline	0.119193	0.0243724	0.0739809	0.012409	0.620684	0.79322	1.58	13	0.1381		Succinic acid	0.0445887	0.0180149	0.091813	0.0296173	2.05911	0.85656	1.4	13	0.1842		FMN	0.042343	0.0056078	0.0310136	0.0047816	0.732437	0.71655	1.51	13	0.1542		Norepinephrine	0.0505192	0.0054663	0.0416137	0.0062875	0.82372
Guanosine 3',5'-cyclic monophosphate	0.0190841	0.0055979	0.0108467	0.0017105	0.568363	0.7997	1.32	13	0.2082		Methionine sulfoxide	0.208495	0.0526311	0.118712	0.0121078	0.569378	0.78364	1.56	13	0.1434		Aspartic acid	18.6408	3.61841	12.5745	1.92978	0.67457	0.85463	1.42	13	0.18		Threonine	2.25414	0.653668	1.17616	0.14953	0.521776	0.71373	1.51	13	0.156		Ornithine	0.410235	0.0892772	0.302362	0.0361259	0.737047
Adenosine monophosphate	181.058	52.391	106.518	10.4284	0.588308	0.78954	1.31	13	0.2144		Glutamic acid	67.2438	18.3441	37.6842	4.63059	0.560411	0.74411	1.47	13	0.1665		Asparagine	0.683214	0.0823629	0.534891	0.0636317	0.782904	0.8423	1.39	13	0.1869		Guanosine	35.2791	10.4423	17.7779	3.58118	0.503922	0.70956	1.5	13	0.1586		Lactic acid	6.17827	0.745799	7.1939	0.60931	1.16439
Cytidine	0.0383365	0.0151539	0.0174071	0.0022629	0.454061	0.77336	1.28	13	0.2246		Fumaric acid	0.0640982	0.0153777	0.0392472	0.0051335	0.612298	0.73525	1.45	13	0.1721		FAD	0.310021	0.0278155	0.252039	0.0320416	0.812974	0.83199	1.37	13	0.1927		Malic acid	3.44257	0.191449	2.93424	0.299947	0.85234	0.6977	1.47	13	0.1663		Homocystine	10.261	0.793017	7.72741	2.4819	0.753082
3-Methoxytyramine	0.0577093	0.0057376	0.0422792	0.0114183	0.732624	0.76327	1.26	13	0.2311		Succinic acid	0	0	0.0050362	0.0036497		0.73435	1.48	13	0.1618		Citicoline	0.757751	0.0811112	0.575496	0.108468	0.759479	0.82843	1.37	13	0.1948		5-Hydroxyindoleacetic acid	0.4696	0.0679786	0.325694	0.0743751	0.693557	0.68295	1.43	13	0.1761		Adenine	1.36091	0.13731	0.988792	0.386923	0.726567
Threonine	0.853112	0.169588	0.611102	0.0844225	0.716322	0.74341	1.22	13	0.2441		5-Glutamylcysteine	0.0220615	0.0060342	0.0104885	0.0051427	0.475421	0.72952	1.44	13	0.1745		3-Methoxytyramine	0.0586964	0.0023888	0.0688104	0.0078713	1.17231	0.79444	1.3	13	0.215		Pyruvic acid	0.122272	0.0109834	0.0949872	0.016699	0.776855	0.66976	1.4	13	0.1853		Serotonin	0.321035	0.0589889	0.249806	0.0439803	0.778127
Acetylcarnitine	11.241	2.17157	8.42934	0.636385	0.749871	0.715	1.17	13	0.2636		3-Methoxy-4-hydroxyphenylglycol	0.971261	0.406502	0.368017	0.0979273	0.378907	0.6965	1.35	13	0.1993		2-Aminobutyric acid	4.79608	0.889604	3.63215	0.275998	0.757316	0.72473	1.18	13	0.2606		Ornithine	0.45853	0.0729719	0.335079	0.0450594	0.730768	0.66564	1.39	13	0.1882		Asymmetric dimethylarginine	0.0987989	0.0125074	0.082057	0.0130224	0.830546
Ornithine	0.595025	0.306189	0.216882	0.0255898	0.364493	0.70299	1.15	13	0.2722		Guanosine monophosphate	4.85201	0.945585	3.43715	0.302154	0.708397	0.68955	1.34	13	0.2024		Thymidine	0.102277	0.0291272	0.0630429	0.0133404	0.616396	0.71877	1.17	13	0.2647		Guanosine 3',5'-cyclic monophosphate	0.0207006	0.0052752	0.0120675	0.0027658	0.582954	0.66496	1.39	13	0.1887		Guanosine monophosphate	30.1412	1.84554	25.5546	4.909	0.847832
Thymidine monophosphate	0.0316922	0.005319	0.024396	0.0031554	0.769779	0.69694	1.14	13	0.2765		2-Aminobutyric acid	3.67642	0.895295	2.39004	0.196499	0.650098	0.67669	1.31	13	0.2115		Adenosine monophosphate	157.599	34.9307	114.03	6.88553	0.723544	0.70702	1.14	13	0.273		Alanine	4.47121	0.975738	2.99074	0.286412	0.668887	0.65733	1.37	13	0.1942		Adenosine 3',5'-cyclic monophosphate	0.264992	0.0379977	0.224013	0.0211765	0.845358
Argininosuccinic acid	0.390553	0.0476354	0.305308	0.0590547	0.781734	0.69672	1.14	13	0.2767		Inosine	12.3508	0.875566	10.0682	1.66813	0.815186	0.65097	1.26	13	0.2305		Threonine	1.09697	0.344622	0.667675	0.103762	0.608652	0.69439	1.12	13	0.2821		Cytidine	0.0437855	0.0097386	0.0265537	0.0080378	0.60645	0.64517	1.34	13	0.2032		Isocitric acid	2.54669	0.372616	2.09652	0.335626	0.823232
Adenosine 3',5'-cyclic monophosphate	0.369157	0.0928524	0.254559	0.019526	0.689569	0.69388	1.13	13	0.2787		Aspartic acid	7.45079	0.864562	6.01272	0.725568	0.80699	0.64851	1.25	13	0.2324		S-Adenosylmethionine	0.020881	0.0028408	0.0155888	0.0041209	0.746554	0.67054	1.08	13	0.2997		Aspartic acid	24.1049	3.82401	17.5722	2.91266	0.728988	0.63985	1.33	13	0.2072		Glutathione	202.294	19.6394	172.45	28.8739	0.852471
5-Glutamylcysteine	0.191494	0.047867	0.135	0.0179457	0.704982	0.67062	1.05	13	0.315		Serotonin	0.0324232	0.0084257	0.01923	0.0066311	0.593094	0.62041	1.2	13	0.2499		Fumaric acid	0.107256	0.0325935	0.068772	0.0081969	0.641195	0.66707	1.07	13	0.3023		Asparagine	1.07021	0.118087	0.825266	0.145727	0.771127	0.63636	1.32	13	0.2098		Guanosine	14.5095	2.02244	20.7917	8.16387	1.43297
3-Methoxy-4-hydroxyphenylglycol	0.696844	0.327762	0.30976	0.107759	0.444519	0.65394	1.06	13	0.3096		Cytidine monophosphate	0.692136	0.239757	0.395876	0.0432609	0.571962	0.59411	1.14	13	0.2762		Homovanillic acid	0.293924	0.0581301	0.222378	0.0269363	0.756582	0.66099	1.06	13	0.307		3-Methoxytyramine	0.0859871	0.012855	0.0617592	0.0151876	0.718238	0.59632	1.23	13	0.2418		Alanine	1.1947	0.241038	0.981582	0.0824456	0.821618
Allantoin	0.072454	0.0242798	0.0431225	0.0119361	0.595171	0.63984	1.03	13	0.3196		Dopamine	0.0053311	0.0033725	0.0018319	0.000581142	0.343625	0.50613	0.96	13	0.3568		B-Hydroxybutyric acid	0.0035828	0.0035828	0.0185389	0.0147643	5.17442	0.65552	1.05	13	0.3135		Fumaric acid	0.14708	0.0387844	0.0958652	0.0075818	0.651789	0.59008	1.21	13	0.2471		Argininosuccinic acid	1.02008	0.145062	0.838042	0.212533	0.821545
Lactic acid	3.97009	0.461964	4.71091	0.616498	1.1866	0.60654	0.98	13	0.3465		Norepinephrine	0.0325184	0.0033887	0.0270023	0.0049111	0.83037	0.50067	0.94	13	0.3622		Glutathione	163.326	28.4087	121.701	28.1806	0.745142	0.64453	1.03	13	0.3197		3-Methoxy-4-hydroxyphenylglycol	0.523353	0.0914461	0.361866	0.107458	0.691437	0.5747	1.15	13	0.27		Pyruvic acid	0.0729276	0.0187844	0.0578608	0.0063845	0.793401
Glutathione	151.866	35.1669	111.757	17.6182	0.735892	0.60492	0.97	13	0.3478		Acetylcarnitine	2.62302	0.716691	1.92642	0.194019	0.734428	0.46904	0.88	13	0.3943		Lactic acid	4.85663	0.526355	5.52866	0.413656	1.13837	0.61439	0.98	13	0.3437		Norepinephrine	0.0684735	0.0085303	0.052355	0.0117641	0.764602	0.55349	1.13	13	0.2792		Dopamine	0.134763	0.0231735	0.11562	0.0132718	0.857952
Methionine sulfoxide	0.276996	0.0723017	0.204534	0.0126344	0.738399	0.57494	0.92	13	0.3731		B-Hydroxybutyric acid	0.0081528	0.0058266	0.0032949	0.0015757	0.404143	0.44177	0.76	13	0.4633		Guanosine 3',5'-cyclic monophosphate	0.0176481	0.0048623	0.0123316	0.0016271	0.698749	0.61152	0.98	13	0.3461		Adenylsuccinic acid	17.7959	1.62892	14.6942	2.34096	0.825708	0.545	1.11	13	0.287		Fumaric acid	0.1135	0.04272	0.0823923	0.0119499	0.725921
Inosine	48.8647	7.03378	41.035	4.64427	0.839768	0.5615	0.9	13	0.3847		Thymidine monophosphate	0.0016516	0.000830393	0.0027064	0.0010021	1.63865	0.44172	0.82	13	0.4284		Inosine	65.9257	6.36848	56.598	7.38668	0.858512	0.60237	0.96	13	0.3536		Thymidine monophosphate	0.169886	0.0282123	0.24429	0.0758367	1.43796	0.48064	0.97	13	0.3502		Succinic acid	0.115514	0.040893	0.149146	0.0276627	1.29115
FMN	0.0144456	0.0035015	0.0106511	0.0020529	0.737325	0.56148	0.9	13	0.3847		Threonine	0.27618	0.080397	0.199968	0.0369736	0.724049	0.43817	0.82	13	0.4271		Alanine	2.03827	0.471764	1.51251	0.268198	0.742057	0.58407	0.93	13	0.3689		Cystine	0.101549	0.0376834	0.201359	0.10383	1.98287	0.47401	0.95	13	0.358		Homovanillic acid	0.295874	0.0635395	0.24624	0.0408687	0.832245
Fumaric acid	0.0836819	0.0183454	0.0657016	0.0085792	0.785135	0.52967	0.85	13	0.413		Pyruvic acid	0.006912	0.0031603	0.0042105	0.000846033	0.609158	0.41539	0.78	13	0.4521		Guanosine	8.42319	0.920143	11.146	3.62564	1.32325	0.49086	0.77	13	0.4524		Methionine sulfoxide	0.407128	0.0675076	0.321248	0.0670964	0.789059	0.44735	0.9	13	0.3857		Aspartic acid	29.4563	4.88283	25.8027	3.22454	0.875966
Oxidized glutathione	1.32605	0.437297	0.927246	0.144041	0.699255	0.51225	0.82	13	0.429		Adenosine monophosphate	29.342	8.6982	21.7768	3.53227	0.742172	0.40955	0.76	13	0.4586		Malic acid	1.12368	0.111277	1.26306	0.149307	1.12403	0.48229	0.76	13	0.4605		B-Hydroxybutyric acid	0.0285697	0.0128136	0.0147264	0.0095293	0.515455	0.42079	0.85	13	0.4131		Asparagine	1.06849	0.103795	0.987381	0.123628	0.924087
Cystine	0.184281	0.0840292	0.103511	0.0454508	0.561702	0.51185	0.81	13	0.4323		Asparagine	0.161072	0.0123696	0.144931	0.0210227	0.899791	0.36763	0.68	13	0.5068		Adenosine 3',5'-cyclic monophosphate	0.279249	0.0629945	0.222027	0.0374065	0.795087	0.4771	0.75	13	0.4654		Dopa	0.0583396	0.007809	0.0495607	0.0070573	0.849521	0.41265	0.82	13	0.4247		3-Methoxytyramine	0.0658434	0.0081965	0.0575708	0.0148454	0.874359
Ophthalmic acid	0.0962713	0.0127879	0.115259	0.0203156	1.19723	0.51001	0.81	13	0.431		Malic acid	0.151983	0.0427038	0.121699	0.0238317	0.800742	0.32145	0.59	13	0.5624		Ornithine	0.388416	0.0812264	0.310021	0.0839404	0.798167	0.4266	0.67	13	0.5149		Homovanillic acid	0.368763	0.0716449	0.305172	0.0386667	0.827556	0.37644	0.75	13	0.4674		FMN	0.0257348	0.0036056	0.0299656	0.0083223	1.1644
Cytidine monophosphate	3.72979	0.940186	2.93648	0.299122	0.787304	0.47677	0.76	13	0.4624		3,4-Dihydroxyphenylacetic acid	0.0668153	0.0303989	0.0477639	0.0082787	0.714865	0.30744	0.57	13	0.5798		Acetylcarnitine	11.311	2.24057	9.60504	0.902755	0.849178	0.42643	0.67	13	0.515		Succinic acid	0.225583	0.0491744	0.272823	0.041377	1.20942	0.36399	0.72	13	0.4826		5-Glutamylcysteine	0.266376	0.0236999	0.242774	0.0470745	0.911395
Homovanillic acid	0.293085	0.0961863	0.219745	0.0354804	0.749766	0.42753	0.68	13	0.5108		Glutathione	10.9165	2.96313	8.4001	3.59245	0.769484	0.29507	0.55	13	0.5948		Citric acid	3.72934	0.506879	3.27687	0.471311	0.878672	0.41287	0.65	13	0.5287		2-Aminobutyric acid	7.84567	1.18169	13.3538	8.42332	1.70206	0.34996	0.69	13	0.5		Adenylsuccinic acid	9.56874	0.659013	8.84108	1.51449	0.923955
Adenylsuccinic acid	6.96665	1.04294	6.08847	0.714111	0.873945	0.42636	0.67	13	0.512		Adenylsuccinic acid	1.28755	0.225699	1.151	0.12067	0.893943	0.27736	0.51	13	0.6178		3,4-Dihydroxyphenylacetic acid	0.0587245	0.0166545	0.071766	0.017718	1.22208	0.34367	0.54	13	0.6009		Lactic acid	10.6747	0.658703	9.87473	1.02368	0.925058	0.34042	0.67	13	0.5119		Citicoline	0.980052	0.0772188	0.902255	0.166417	0.920619
Guanosine	8.38438	2.71282	6.42383	1.37173	0.766167	0.3908	0.62	13	0.5483		Asymmetric dimethylarginine	0.0019987	0.0019987	0.0036943	0.0025822	1.84835	0.26925	0.53	13	0.6075		Norepinephrine	0.0525655	0.0039359	0.0647282	0.0260836	1.23138	0.31706	0.49	13	0.6297		Oxidized glutathione	2.93679	0.249181	3.60867	1.11419	1.22878	0.31758	0.63	13	0.5411		Guanosine 3',5'-cyclic monophosphate	0.0128645	0.0028453	0.0112767	0.002102	0.876575
Pyruvic acid	0.0465142	0.0059551	0.0416838	0.0053343	0.896152	0.37869	0.6	13	0.561		Alanine	0.281966	0.0509828	0.253335	0.0483195	0.89846	0.22011	0.4	13	0.6927		Oxidized glutathione	1.22105	0.32484	1.53326	0.600913	1.25569	0.30443	0.47	13	0.6435		Ophthalmic acid	0.183878	0.0116033	0.203981	0.0377559	1.10933	0.274	0.54	13	0.5987		Cytidine monophosphate	3.526	0.318323	3.32243	0.418896	0.942266
B-Hydroxybutyric acid	0.0028862	0.0028862	0.0045289	0.003109	1.56916	0.21816	0.39	13	0.7047		3-Methoxytyramine	0.0498998	0.0062225	0.0457431	0.0116814	0.916699	0.17785	0.33	13	0.7498		5-Glutamylcysteine	0.158244	0.0297709	0.147595	0.0285631	0.932708	0.20295	0.26	13	0.8019		Allantoin	0.0747174	0.0124521	0.0656864	0.0213682	0.879131	0.19254	0.38	13	0.7123		S-Adenosylmethionine	0.0179185	0.0042408	0.0196723	0.0054392	1.09788
Malic acid	1.04985	0.172693	0.995059	0.0646419	0.947814	0.18019	0.28	13	0.7832		Lactic acid	0.986944	0.180032	1.05149	0.106561	1.0654	0.16225	0.3	13	0.7711		Adenylsuccinic acid	7.03251	0.75104	6.80988	0.97404	0.968343	0.11877	0.18	13	0.8572		Thymidine	0.16145	0.03504	0.142216	0.0477567	0.880867	0.16895	0.33	13	0.7464		Acetylcarnitine	13.0641	3.04707	12.2901	0.893192	0.940756
3,4-Dihydroxyphenylacetic acid	0.0594689	0.0142385	0.0649921	0.0192259	1.09288	0.15066	0.23	13	0.8181		Oxidized glutathione	0.300267	0.0478225	0.283416	0.0382442	0.943883	0.14738	0.27	13	0.7917		Isocitric acid	3.05215	0.396718	3.00331	0.439151	0.983997	0.053607	0.08	13	0.9353		Histamine	0.280516	0.0456377	0.308309	0.1244	1.09908	0.11336	0.22	13	0.8284		Oxidized glutathione	1.8206	0.202447	1.75097	0.321254	0.961754
S-Adenosylmethionine	0.0200528	0.0035557	0.021053	0.0055583	1.04988	0.099996	0.16	13	0.8787		S-Adenosylmethionine	0.0165541	0.0030146	0.0150234	0.0053486	0.907533	0.14096	0.26	13	0.8006		FMN	0.0136315	0.0031735	0.0133134	0.0026368	0.976664	0.049082	0.08	13	0.9408		3,4-Dihydroxyphenylacetic acid	0.0780782	0.0217579	0.0757064	0.0145391	0.969623	0.045098	0.09	13	0.9313		3,4-Dihydroxyphenylacetic acid	0.0881145	0.0379955	0.0823308	0.0210742	0.934362
Succinic acid	0.102562	0.0383349	0.10375	0.0173101	1.01159	0.017288	0.03	13	0.979		FMN	0.002195	0.000579688	0.0022069	0.000473892	1.00542	0.016973	0.02	13	0.9878		Cytidine monophosphate	2.08176	0.299743	2.10571	0.183467	1.01151	0.042595	0.07	13	0.9486		S-Adenosylmethionine	0.0279592	0.0055721	0.0284125	0.010112	1.01621	0.020881	0.04	13	0.9682		Malic acid	1.92282	0.203513	1.90874	0.157498	0.992676
[truncated: 14 more columns]
